# Supplementary material for: 2,2′-(1,1′-Azinodiethyl­idyne)diphenol
Source: Acta Crystallogr Sect E Struct Rep Online. 2008 Apr 26;64(Pt 5):o905. doi: 10.1107/S1600536808011318 (PMC2961071; doi:10.1107/S1600536808011318)
Supplement: Supplementary file 1 [file e-64-0o905-sup1.cif]

##############################################################################
###                                                                        ###
###        Electronic paper (Acta Crystallographica Section E)             ###
###                                                                        ###
##############################################################################
#                                                                            #
# This CIF contains the data in a paper accepted for publication in Acta     #
# Crystallographica Section E. It conforms to the requirements of Notes      #
# for Authors for Section E, and has been peer reviewed under the auspices   #
# of the IUCr Commission on Journals.                                        #
#                                                                            #
# Full details of the Crystallographic Information File format               #
# are given in the paper "The Crystallographic Information File (CIF):       #
# a New Standard Archive File for Crystallography" by S. R. Hall, F. H.      #
# Allen and I. D. Brown [Acta Cryst. (1991), A47, 655-685].                  #
#                                                                            #
# The current version of the core CIF dictionary is obtainable from          #
# ftp://ftp.iucr.org/pub/cif_core.dic. The current version number is 2.4.    #
#                                                                            #
# Software is freely available for graphical display of the structure(s) in  #
# this CIF.  For information consult the CIF home page http://www.iucr.org/  #
# cif/home.html                                                              #
#                                                                            #
# This file may be used for bona fide research purposes within the           #
# scientific community so long as proper attribution is given to the journal # 
# article from which it was obtained.                                        #
#                                                                            #
##############################################################################
                                             
data_global
_audit_creation_method     'form.cif (version 2.0)'
_journal_data_validation_number     ?
_journal_date_recd_electronic     2008-04-18
_journal_date_accepted     2008-04-21
_journal_name_full     'Acta Crystallographica, Section E'
_journal_year     2008
_journal_volume     64
_journal_issue      5
_journal_page_first     o905
_journal_page_last     o905
_journal_paper_category     QO
_journal_coeditor_code     AT2562
_publ_contact_author_name     'Prof. Tai xishi'
_publ_contact_author_address
;
      Department of Chemistry and Chemical Engineering,
      Weifang University,
      Weifang 261061,
      People's Republic of China
;
_publ_contact_author_email     taixishi@lzu.edu.cn
_publ_contact_author_fax     '(+86)536 8785157'
_publ_contact_author_phone     '(+86)536 8785283'
_publ_section_title
;
2,2'-(1,1'-Azinodiethylidyne)diphenol
;
loop_
    _publ_author_name
    _publ_author_footnote
    _publ_author_address
    'Tai, Xi-Shi' ?
;     Department of Chemistry and Chemical Engineering,
      Weifang University, Weifang 261061,
      People's Republic of China
;
    'Xu, Jun' ?
;     Weifang Institute of Supervision and Inspection of Product Quality,
      Weifang 261061,
      People's Republic of China
;
    'Feng, Yi-Min' ?
;     Department of Chemistry and Chemical Engineering,
      Weifang University, Weifang 261061,
      People's Republic of China
;
    'Liang, Zu-Pei' ?
;     Department of Chemistry and Chemical Engineering,
      Weifang University, Weifang 261061,
      People's Republic of China
;
data_I
_audit_creation_method     SHELXL-97
_chemical_name_systematic
;
2,2'-(1,1'-Azinodiethylidyne)diphenol
;
_chemical_name_common     ?
_chemical_formula_moiety     'C16 H16 N2 O2'
_chemical_formula_sum     'C16 H16 N2 O2'
_chemical_formula_iupac     'C16 H16 N2 O2'
_chemical_formula_weight     268.31
_chemical_melting_point     ?
_symmetry_cell_setting     orthorhombic
_symmetry_space_group_name_H-M     'P 21 21 21'
_symmetry_space_group_name_Hall     'P 2ac 2ab'
loop_
    _symmetry_equiv_pos_as_xyz
    'x, y, z'
    '-x+1/2, -y, z+1/2'
    '-x, y+1/2, -z+1/2'
    'x+1/2, -y+1/2, -z'
_cell_length_a     6.3358(8)
_cell_length_b     13.5625(10)
_cell_length_c     15.9956(15)
_cell_angle_alpha     90.00
_cell_angle_beta     90.00
_cell_angle_gamma     90.00
_cell_volume     1374.5(2)
_cell_formula_units_Z     4
_cell_measurement_reflns_used     1489
_cell_measurement_theta_min     2.857
_cell_measurement_theta_max     20.392
_cell_measurement_temperature     298(2)
_exptl_crystal_description     block
_exptl_crystal_colour     colourless
_exptl_crystal_size_max     0.38
_exptl_crystal_size_mid     0.15
_exptl_crystal_size_min     0.14
_exptl_crystal_density_diffrn     1.297
_exptl_crystal_density_meas     ?
_exptl_crystal_density_method     'not measured'
_exptl_crystal_F_000     568
_exptl_absorpt_coefficient_mu     0.087
_exptl_absorpt_correction_type     multi-scan
_exptl_absorpt_process_details     '(SADABS; Bruker, 2000)'
_exptl_absorpt_correction_T_min     0.9678
_exptl_absorpt_correction_T_max     0.9880
_exptl_special_details
;
;
_diffrn_ambient_temperature     298(2)
_diffrn_radiation_type     MoK\a
_diffrn_radiation_wavelength     0.71073
_diffrn_radiation_source     'fine-focus sealed tube'
_diffrn_radiation_monochromator     graphite
_diffrn_measurement_device_type     'Bruker SMART CCD area-detector'
_diffrn_measurement_method     '\f and \w'
_diffrn_detector_area_resol_mean     ?
_diffrn_reflns_number     7170
_diffrn_reflns_av_R_equivalents     0.0441
_diffrn_reflns_av_sigmaI/netI     0.0378
_diffrn_reflns_theta_min     1.97
_diffrn_reflns_theta_max     25.01
_diffrn_reflns_theta_full     25.01
_diffrn_measured_fraction_theta_max     0.999
_diffrn_measured_fraction_theta_full     0.999
_diffrn_reflns_limit_h_min     -7
_diffrn_reflns_limit_h_max     7
_diffrn_reflns_limit_k_min     -16
_diffrn_reflns_limit_k_max     13
_diffrn_reflns_limit_l_min     -17
_diffrn_reflns_limit_l_max     19
_diffrn_standards_number     ?
_diffrn_standards_interval_count     ?
_diffrn_standards_interval_time     ?
_diffrn_standards_decay_%     ?
_refine_special_details
;
Refinement of <i>F</i>^2^ against ALL reflections. The weighted <i>R</i>-factor
<i>wR</i> and goodness of fit <i>S</i> are based on <i>F</i>^2^, conventional
<i>R</i>-factors <i>R</i> are based on <i>F</i>, with <i>F</i> set to zero for
negative <i>F</i>^2^. The threshold expression of <i>F</i>^2^ >
\s(<i>F</i>^2^) is used only for calculating <i>R</i>-factors(gt) <i>etc</i>.
and is not relevant to the choice of reflections for refinement.
<i>R</i>-factors based on <i>F</i>^2^ are statistically about twice as large
as those based on <i>F</i>, and <i>R</i>- factors based on ALL data will be
even larger.
;
_reflns_number_total     1422
_reflns_number_gt     849
_reflns_threshold_expression     I>2\s(I)
_refine_ls_structure_factor_coef     Fsqd
_refine_ls_matrix_type     full
_refine_ls_R_factor_all     0.0922
_refine_ls_R_factor_gt     0.0424
_refine_ls_wR_factor_gt     0.0956
_refine_ls_wR_factor_ref     0.1278
_refine_ls_goodness_of_fit_ref     1.080
_refine_ls_restrained_S_all     1.080
_refine_ls_number_reflns     1422
_refine_ls_number_parameters     181
_refine_ls_number_restraints     0
_refine_ls_hydrogen_treatment     constr
_refine_ls_weighting_scheme     calc
_refine_ls_weighting_details
         'calc w=1/[\s^2^(Fo^2^)+(0.0468P)^2^+0.4138P] where P=(Fo^2^+2Fc^2^)/3'
_atom_sites_solution_hydrogens     geom
_atom_sites_solution_primary     direct
_atom_sites_solution_secondary     difmap
_refine_ls_shift/su_max     0.000
_refine_ls_shift/su_mean     0.000
_refine_diff_density_max     0.151
_refine_diff_density_min     -0.136
_refine_ls_extinction_method     none
_refine_ls_extinction_coef     ?
_refine_ls_abs_structure_details     ?
loop_
    _atom_type_symbol
    _atom_type_description
    _atom_type_scat_dispersion_real
    _atom_type_scat_dispersion_imag
    _atom_type_scat_source
    'C' 'C' 0.0033 0.0000
                         'International Tables Vol C Tables 4.2.6.8 and 6.1.1.4'
    'H' 'H' 0.0000 0.0000
                         'International Tables Vol C Tables 4.2.6.8 and 6.1.1.4'
    'N' 'N' 0.0061 0.0000
                         'International Tables Vol C Tables 4.2.6.8 and 6.1.1.4'
    'O' 'O' 0.0106 0.0000
                         'International Tables Vol C Tables 4.2.6.8 and 6.1.1.4'
_computing_data_collection     'SMART (Bruker, 2000)'
_computing_cell_refinement     'SAINT (Bruker, 2000)'
_computing_data_reduction     'SAINT (Bruker, 2000)'
_computing_structure_solution     'SHELXS97 (Sheldrick, 2008)'
_computing_structure_refinement     'SHELXL97 (Sheldrick, 2008)'
_computing_molecular_graphics     'SHELXTL (Sheldrick, 2008)'
_computing_publication_material     'SHELXTL (Sheldrick, 2008)'
loop_
    _atom_site_type_symbol
    _atom_site_label
    _atom_site_fract_x
    _atom_site_fract_y
    _atom_site_fract_z
    _atom_site_U_iso_or_equiv
    _atom_site_adp_type
    _atom_site_calc_flag
    _atom_site_refinement_flags
    _atom_site_occupancy
    _atom_site_disorder_assembly
    _atom_site_disorder_group
    N N1 0.5862(6) 0.4828(2) 0.5963(2) 0.0489(9) Uani d . 1 . .
    N N2 0.4075(6) 0.4685(2) 0.6456(2) 0.0486(9) Uani d . 1 . .
    O O1 0.8168(6) 0.4367(2) 0.47328(19) 0.0824(11) Uani d . 1 . .
    H H1 0.7174 0.4320 0.5059 0.124 Uiso calc R 1 . .
    O O2 0.1570(5) 0.5228(2) 0.75976(17) 0.0670(9) Uani d . 1 . .
    H H2 0.2602 0.5259 0.7290 0.101 Uiso calc R 1 . .
    C C1 0.6514(8) 0.6288(3) 0.6846(3) 0.0719(14) Uani d . 1 . .
    H H1A 0.5090 0.6183 0.7031 0.108 Uiso calc R 1 . .
    H H1B 0.6665 0.6953 0.6649 0.108 Uiso calc R 1 . .
    H H1C 0.7468 0.6177 0.7302 0.108 Uiso calc R 1 . .
    C C2 0.7010(7) 0.5586(3) 0.6150(2) 0.0472(10) Uani d . 1 . .
    C C3 0.8877(7) 0.5753(3) 0.5630(2) 0.0487(11) Uani d . 1 . .
    C C4 0.9357(8) 0.5152(3) 0.4941(3) 0.0605(13) Uani d . 1 . .
    C C5 1.1111(9) 0.5351(4) 0.4453(3) 0.0779(16) Uani d . 1 . .
    H H5 1.1417 0.4951 0.3996 0.093 Uiso calc R 1 . .
    C C6 1.2395(9) 0.6130(4) 0.4636(3) 0.0778(15) Uani d . 1 . .
    H H6 1.3570 0.6254 0.4304 0.093 Uiso calc R 1 . .
    C C7 1.1973(8) 0.6727(4) 0.5301(3) 0.0698(14) Uani d . 1 . .
    H H7 1.2848 0.7259 0.5422 0.084 Uiso calc R 1 . .
    C C8 1.0243(7) 0.6535(3) 0.5790(3) 0.0589(12) Uani d . 1 . .
    H H8 0.9973 0.6942 0.6246 0.071 Uiso calc R 1 . .
    C C9 0.3515(10) 0.3201(3) 0.5599(3) 0.0861(17) Uani d . 1 . .
    H H9A 0.4546 0.3497 0.5237 0.129 Uiso calc R 1 . .
    H H9B 0.2270 0.3046 0.5283 0.129 Uiso calc R 1 . .
    H H9C 0.4084 0.2608 0.5836 0.129 Uiso calc R 1 . .
    C C10 0.2963(7) 0.3905(3) 0.6284(2) 0.0502(11) Uani d . 1 . .
    C C11 0.1087(7) 0.3741(3) 0.6796(3) 0.0500(11) Uani d . 1 . .
    C C12 0.0460(7) 0.4402(3) 0.7423(3) 0.0542(11) Uani d . 1 . .
    C C13 -0.1329(8) 0.4228(4) 0.7893(3) 0.0651(13) Uani d . 1 . .
    H H13 -0.1705 0.4669 0.8312 0.078 Uiso calc R 1 . .
    C C14 -0.2557(9) 0.3416(4) 0.7750(3) 0.0766(15) Uani d . 1 . .
    H H14 -0.3769 0.3310 0.8065 0.092 Uiso calc R 1 . .
    C C15 -0.1990(9) 0.2764(3) 0.7141(3) 0.0762(15) Uani d . 1 . .
    H H15 -0.2824 0.2212 0.7041 0.091 Uiso calc R 1 . .
    C C16 -0.0201(8) 0.2914(3) 0.6674(3) 0.0668(13) Uani d . 1 . .
    H H16 0.0165 0.2456 0.6267 0.080 Uiso calc R 1 . .
loop_
    _atom_site_aniso_label
    _atom_site_aniso_U_11
    _atom_site_aniso_U_22
    _atom_site_aniso_U_33
    _atom_site_aniso_U_12
    _atom_site_aniso_U_13
    _atom_site_aniso_U_23
    N1 0.044(2) 0.052(2) 0.051(2) 0.0052(18) 0.0000(18) -0.0005(16)
    N2 0.046(2) 0.047(2) 0.053(2) 0.0031(18) -0.0032(18) 0.0000(16)
    O1 0.093(3) 0.084(2) 0.070(2) -0.013(2) 0.021(2) -0.0175(17)
    O2 0.070(2) 0.0691(19) 0.0615(19) -0.0107(19) 0.0074(18) -0.0083(15)
    C1 0.062(3) 0.067(3) 0.087(3) -0.006(3) 0.012(3) -0.017(3)
    C2 0.049(3) 0.044(2) 0.049(2) 0.010(2) -0.004(2) -0.0004(18)
    C3 0.048(3) 0.052(2) 0.047(2) 0.009(2) -0.005(2) 0.006(2)
    C4 0.068(4) 0.062(3) 0.052(3) -0.001(3) 0.001(3) 0.005(2)
    C5 0.087(4) 0.092(4) 0.054(3) 0.005(4) 0.020(3) 0.004(3)
    C6 0.063(3) 0.094(4) 0.076(4) 0.000(3) 0.019(3) 0.019(3)
    C7 0.056(3) 0.076(3) 0.076(3) -0.003(3) 0.003(3) 0.017(3)
    C8 0.053(3) 0.063(3) 0.061(3) 0.003(3) -0.004(3) 0.005(2)
    C9 0.079(4) 0.072(3) 0.107(4) -0.013(3) 0.020(3) -0.035(3)
    C10 0.045(3) 0.047(2) 0.058(3) 0.004(2) -0.004(2) -0.002(2)
    C11 0.049(3) 0.045(2) 0.056(3) 0.001(2) -0.009(2) 0.006(2)
    C12 0.055(3) 0.054(3) 0.054(3) 0.001(2) -0.006(2) 0.015(2)
    C13 0.063(3) 0.070(3) 0.063(3) 0.005(3) 0.002(3) 0.015(3)
    C14 0.068(3) 0.081(3) 0.081(4) -0.002(3) 0.009(3) 0.031(3)
    C15 0.067(4) 0.068(3) 0.094(4) -0.019(3) -0.004(3) 0.023(3)
    C16 0.068(3) 0.057(3) 0.075(3) -0.005(3) -0.009(3) 0.003(2)
_geom_special_details
;
All e.s.d.'s (except the e.s.d. in the dihedral angle between two l.s. planes)
are estimated using the full covariance matrix. The cell e.s.d.'s are taken
into account individually in the estimation of e.s.d.'s in distances, angles
and torsion angles; correlations between e.s.d.'s in cell parameters are only
used when they are defined by crystal symmetry. An approximate (isotropic)
treatment of cell e.s.d.'s is used for estimating e.s.d.'s involving l.s.
planes.
;
loop_
    _geom_bond_atom_site_label_1
    _geom_bond_atom_site_label_2
    _geom_bond_site_symmetry_2
    _geom_bond_distance
    _geom_bond_publ_flag
    N1 C2 . 1.295(5) ?
    N1 N2 . 1.394(4) ?
    N2 C10 . 1.300(5) ?
    O1 C4 . 1.346(5) ?
    O1 H1 . 0.8200 ?
    O2 C12 . 1.352(5) ?
    O2 H2 . 0.8200 ?
    C1 C2 . 1.497(5) ?
    C1 H1A . 0.9600 ?
    C1 H1B . 0.9600 ?
    C1 H1C . 0.9600 ?
    C2 C3 . 1.464(5) ?
    C3 C8 . 1.392(5) ?
    C3 C4 . 1.405(6) ?
    C4 C5 . 1.385(7) ?
    C5 C6 . 1.365(7) ?
    C5 H5 . 0.9300 ?
    C6 C7 . 1.364(6) ?
    C6 H6 . 0.9300 ?
    C7 C8 . 1.371(6) ?
    C7 H7 . 0.9300 ?
    C8 H8 . 0.9300 ?
    C9 C10 . 1.495(5) ?
    C9 H9A . 0.9600 ?
    C9 H9B . 0.9600 ?
    C9 H9C . 0.9600 ?
    C10 C11 . 1.460(6) ?
    C11 C16 . 1.401(5) ?
    C11 C12 . 1.403(6) ?
    C12 C13 . 1.380(6) ?
    C13 C14 . 1.368(6) ?
    C13 H13 . 0.9300 ?
    C14 C15 . 1.364(6) ?
    C14 H14 . 0.9300 ?
    C15 C16 . 1.372(7) ?
    C15 H15 . 0.9300 ?
    C16 H16 . 0.9300 ?
loop_
    _geom_angle_atom_site_label_1
    _geom_angle_atom_site_label_2
    _geom_angle_atom_site_label_3
    _geom_angle_site_symmetry_1
    _geom_angle_site_symmetry_3
    _geom_angle
    _geom_angle_publ_flag
    C2 N1 N2 . . 115.8(3) ?
    C10 N2 N1 . . 115.7(3) ?
    C4 O1 H1 . . 109.5 ?
    C12 O2 H2 . . 109.5 ?
    C2 C1 H1A . . 109.5 ?
    C2 C1 H1B . . 109.5 ?
    H1A C1 H1B . . 109.5 ?
    C2 C1 H1C . . 109.5 ?
    H1A C1 H1C . . 109.5 ?
    H1B C1 H1C . . 109.5 ?
    N1 C2 C3 . . 116.5(4) ?
    N1 C2 C1 . . 124.0(4) ?
    C3 C2 C1 . . 119.6(4) ?
    C8 C3 C4 . . 116.8(4) ?
    C8 C3 C2 . . 121.1(4) ?
    C4 C3 C2 . . 122.1(4) ?
    O1 C4 C5 . . 117.6(4) ?
    O1 C4 C3 . . 122.1(4) ?
    C5 C4 C3 . . 120.2(5) ?
    C6 C5 C4 . . 120.5(5) ?
    C6 C5 H5 . . 119.7 ?
    C4 C5 H5 . . 119.7 ?
    C7 C6 C5 . . 120.7(5) ?
    C7 C6 H6 . . 119.7 ?
    C5 C6 H6 . . 119.7 ?
    C6 C7 C8 . . 119.3(5) ?
    C6 C7 H7 . . 120.4 ?
    C8 C7 H7 . . 120.4 ?
    C7 C8 C3 . . 122.5(5) ?
    C7 C8 H8 . . 118.8 ?
    C3 C8 H8 . . 118.8 ?
    C10 C9 H9A . . 109.5 ?
    C10 C9 H9B . . 109.5 ?
    H9A C9 H9B . . 109.5 ?
    C10 C9 H9C . . 109.5 ?
    H9A C9 H9C . . 109.5 ?
    H9B C9 H9C . . 109.5 ?
    N2 C10 C11 . . 116.5(4) ?
    N2 C10 C9 . . 123.2(4) ?
    C11 C10 C9 . . 120.3(4) ?
    C16 C11 C12 . . 116.5(4) ?
    C16 C11 C10 . . 121.2(4) ?
    C12 C11 C10 . . 122.3(4) ?
    O2 C12 C13 . . 117.1(4) ?
    O2 C12 C11 . . 122.0(4) ?
    C13 C12 C11 . . 120.9(4) ?
    C14 C13 C12 . . 120.9(5) ?
    C14 C13 H13 . . 119.5 ?
    C12 C13 H13 . . 119.5 ?
    C15 C14 C13 . . 119.5(5) ?
    C15 C14 H14 . . 120.3 ?
    C13 C14 H14 . . 120.3 ?
    C14 C15 C16 . . 120.6(5) ?
    C14 C15 H15 . . 119.7 ?
    C16 C15 H15 . . 119.7 ?
    C15 C16 C11 . . 121.7(5) ?
    C15 C16 H16 . . 119.2 ?
    C11 C16 H16 . . 119.2 ?
loop_
    _geom_torsion_atom_site_label_1
    _geom_torsion_atom_site_label_2
    _geom_torsion_atom_site_label_3
    _geom_torsion_atom_site_label_4
    _geom_torsion_site_symmetry_1
    _geom_torsion_site_symmetry_2
    _geom_torsion_site_symmetry_3
    _geom_torsion_site_symmetry_4
    _geom_torsion
    _geom_torsion_publ_flag
    C2 N1 N2 C10 . . . . -177.9(4) ?
    N2 N1 C2 C3 . . . . -179.2(3) ?
    N2 N1 C2 C1 . . . . -0.2(5) ?
    N1 C2 C3 C8 . . . . -178.6(4) ?
    C1 C2 C3 C8 . . . . 2.3(5) ?
    N1 C2 C3 C4 . . . . 2.7(5) ?
    C1 C2 C3 C4 . . . . -176.4(4) ?
    C8 C3 C4 O1 . . . . 179.0(4) ?
    C2 C3 C4 O1 . . . . -2.3(6) ?
    C8 C3 C4 C5 . . . . -0.3(6) ?
    C2 C3 C4 C5 . . . . 178.4(4) ?
    O1 C4 C5 C6 . . . . -179.2(4) ?
    C3 C4 C5 C6 . . . . 0.1(7) ?
    C4 C5 C6 C7 . . . . -0.1(8) ?
    C5 C6 C7 C8 . . . . 0.3(7) ?
    C6 C7 C8 C3 . . . . -0.6(6) ?
    C4 C3 C8 C7 . . . . 0.6(6) ?
    C2 C3 C8 C7 . . . . -178.2(4) ?
    N1 N2 C10 C11 . . . . 179.9(3) ?
    N1 N2 C10 C9 . . . . -0.6(6) ?
    N2 C10 C11 C16 . . . . -178.7(4) ?
    C9 C10 C11 C16 . . . . 1.7(6) ?
    N2 C10 C11 C12 . . . . 2.2(5) ?
    C9 C10 C11 C12 . . . . -177.4(4) ?
    C16 C11 C12 O2 . . . . -179.8(4) ?
    C10 C11 C12 O2 . . . . -0.7(6) ?
    C16 C11 C12 C13 . . . . 0.5(6) ?
    C10 C11 C12 C13 . . . . 179.6(4) ?
    O2 C12 C13 C14 . . . . 179.2(4) ?
    C11 C12 C13 C14 . . . . -1.1(6) ?
    C12 C13 C14 C15 . . . . 0.8(7) ?
    C13 C14 C15 C16 . . . . 0.2(7) ?
    C14 C15 C16 C11 . . . . -0.8(7) ?
    C12 C11 C16 C15 . . . . 0.5(6) ?
    C10 C11 C16 C15 . . . . -178.7(4) ?
loop_
    _geom_hbond_atom_site_label_D
    _geom_hbond_atom_site_label_H
    _geom_hbond_atom_site_label_A
    _geom_hbond_site_symmetry_A
    _geom_hbond_distance_DH
    _geom_hbond_distance_HA
    _geom_hbond_distance_DA
    _geom_hbond_angle_DHA
    _geom_hbond_publ_flag
    O1 H1 N1 . 0.82 1.80 2.529(5) 146 yes
    O2 H2 N2 . 0.82 1.80 2.529(4) 147 yes
    C1 H1A N2 . 0.96 2.32 2.739(5) 106 yes
    C5 H5 O2 2_664 0.93 2.59 3.403(6) 147 yes
    C9 H9A N1 . 0.96 2.30 2.724(6) 106 yes
