# Supplementary material for: 2,2′-(1,1′-Azinodiethyl­idyne)diphenol
Source: Acta Crystallogr Sect E Struct Rep Online. 2008 Apr 26;64(Pt 5):o905. doi: 10.1107/S1600536808011318 (PMC2961071; doi:10.1107/S1600536808011318)
Supplement: Supplementary file 2 [file e-64-0o905-Isup2.hkl]

# 
# h,k,l, Fc-squared, Fo-squared, sigma(Fo-squared) and status flag 
# 
data_I
_shelx_title ' 080416h in P2(1)2(1)2(1)' 
_shelx_refln_list_code          4 
_shelx_F_calc_maximum      108.97 
_exptl_crystal_F_000       568.00 
_reflns_d_resolution_high  0.8406 
 
loop_ 
 _symmetry_equiv_pos_as_xyz 
 'x, y, z' 
 '-x+1/2, -y, z+1/2' 
 '-x, y+1/2, -z+1/2' 
 'x+1/2, -y+1/2, -z' 
 
_cell_length_a     6.3358 
_cell_length_b    13.5625 
_cell_length_c    15.9956 
_cell_angle_alpha  90.000 
_cell_angle_beta   90.000 
_cell_angle_gamma  90.000 
 
_shelx_F_squared_multiplier     1.000 
 
loop_ 
 _refln_index_h 
 _refln_index_k 
 _refln_index_l 
 _refln_F_squared_calc 
 _refln_F_squared_meas 
 _refln_F_squared_sigma 
 _refln_observed_status 
   2   0   0     1750.50     1774.25     37.03 o 
   4   0   0      244.51      255.84     15.15 o 
   6   0   0        5.38        1.62      7.67 o 
   1   1   0        3.85        2.42      1.11 o 
   2   1   0     2698.79     2720.95     71.54 o 
   3   1   0       14.62        6.69      3.59 o 
   4   1   0      571.84      597.25     16.71 o 
   5   1   0        4.23        1.16      3.23 o 
   6   1   0       74.74       74.94      8.18 o 
   7   1   0        1.37       -8.49      8.31 o 
   0   2   0    11585.20    11071.51    188.60 o 
   1   2   0       20.61       25.10      4.04 o 
   2   2   0       81.84       81.74      2.85 o 
   3   2   0       21.74       16.65      2.97 o 
   4   2   0      907.78      937.08     21.85 o 
   5   2   0        2.13       -0.47      4.30 o 
   6   2   0       74.31       84.25     14.62 o 
   7   2   0       11.00       10.62      6.59 o 
   1   3   0      255.65      254.95      5.45 o 
   2   3   0      468.74      510.73      6.10 o 
   3   3   0        7.04        3.21      1.69 o 
   4   3   0      664.87      639.15     22.20 o 
   5   3   0       18.41        8.92      4.14 o 
   6   3   0        2.28       -5.42      8.37 o 
   7   3   0        1.33        2.27      6.29 o 
   0   4   0        3.81        4.23      1.92 o 
   1   4   0       10.60        8.65      2.07 o 
   2   4   0      926.29      944.94     11.22 o 
   3   4   0       67.03       65.08      2.60 o 
   4   4   0      109.53       96.20      9.27 o 
   5   4   0      226.36      228.96     24.07 o 
   6   4   0        5.87        7.37     10.25 o 
   7   4   0        0.31       -1.78      6.36 o 
   1   5   0      224.05      205.37      5.60 o 
   2   5   0      349.81      335.16      9.89 o 
   3   5   0       23.65       21.08      2.72 o 
   4   5   0      175.27      176.95      7.42 o 
   5   5   0      305.50      308.11     13.41 o 
   6   5   0       21.14       26.71     12.70 o 
   7   5   0        0.06       -2.61      6.69 o 
   0   6   0      292.84      302.17      7.91 o 
   1   6   0      414.70      433.06      8.85 o 
   2   6   0      163.48      172.28      6.21 o 
   3   6   0      136.61      126.13      5.85 o 
   4   6   0        0.00        0.95      3.27 o 
   5   6   0      600.26      566.36     20.23 o 
   6   6   0        5.52       -8.92      8.73 o 
   1   7   0      976.89     1073.19     16.11 o 
   2   7   0      435.73      408.63      9.94 o 
   3   7   0       10.13        3.35      3.08 o 
   4   7   0        5.76        1.58      3.81 o 
   5   7   0       37.10       34.15      6.14 o 
   6   7   0       19.16        2.31     10.37 o 
   0   8   0       47.27       59.40      7.86 o 
   1   8   0     1431.95     1377.80     61.55 o 
   2   8   0        7.03        1.53      2.68 o 
   3   8   0       13.19       14.20      3.99 o 
   4   8   0        3.81        4.69      4.09 o 
   5   8   0        1.78       -2.97      4.29 o 
   6   8   0       11.33       17.14     12.74 o 
   1   9   0      143.87      128.98      5.83 o 
   2   9   0        7.01        3.46      3.23 o 
   3   9   0      253.04      264.71      9.41 o 
   4   9   0        0.31       -4.92      3.28 o 
   5   9   0        7.98        9.77      5.28 o 
   6   9   0        4.53       14.00     12.54 o 
   0  10   0       41.72       53.98      9.28 o 
   1  10   0       55.46       63.21      9.73 o 
   2  10   0        0.25       -3.10      3.01 o 
   3  10   0        0.61       -3.56      3.38 o 
   4  10   0        0.05       -1.25      4.15 o 
   5  10   0        5.86        7.62      5.23 o 
   1  11   0       21.78       27.19      6.01 o 
   2  11   0        2.32        0.54      3.60 o 
   3  11   0      193.53      181.99      8.73 o 
   4  11   0        0.60       -3.20      4.06 o 
   5  11   0       11.39        7.94      5.50 o 
   0  12   0       35.03       30.91      9.16 o 
   1  12   0      268.01      264.86     12.02 o 
   2  12   0        1.16       -0.29      3.91 o 
   3  12   0      126.02      141.67     13.92 o 
   4  12   0        0.11       -5.28      4.49 o 
   5  12   0        2.79       -3.84      5.38 o 
   1  13   0      206.97      230.94     11.81 o 
   2  13   0        2.57       -1.92      5.18 o 
   3  13   0        9.88       18.23      5.67 o 
   4  13   0        0.18       -4.93      4.61 o 
   0  14   0        3.55       -3.72      6.52 o 
   1  14   0      170.78      181.80     11.23 o 
   2  14   0       12.31       13.67      6.71 o 
   3  14   0        2.58       -0.05      5.75 o 
   1  15   0       50.54       64.18     10.44 o 
   2  15   0        6.55        2.01      8.83 o 
   0  16   0        2.04        1.25      9.17 o 
   1   0   1     1521.73     1480.40     15.52 o 
   2   0   1      106.12      103.41      3.95 o 
   3   0   1      161.36      165.07      5.94 o 
   4   0   1        0.48       -1.77      2.46 o 
   5   0   1        9.21        4.13      3.57 o 
   6   0   1        4.32        1.80      4.05 o 
   7   0   1       33.76       16.44      7.72 o 
   0   1   1      173.90      149.99      1.84 o 
   1   1   1      683.07      636.96      6.52 o 
   2   1   1      423.87      448.43      6.34 o 
   3   1   1      229.63      241.68      5.47 o 
   4   1   1       52.33       53.90      4.58 o 
   5   1   1       29.91       26.43      3.61 o 
   6   1   1       14.05        7.69      3.52 o 
   7   1   1        7.74        0.36      6.94 o 
   0   2   1     3392.29     3193.30     24.22 o 
   1   2   1      321.48      356.17      3.10 o 
   2   2   1        1.35        0.97      0.92 o 
   3   2   1      375.28      343.78      5.67 o 
   4   2   1        0.64       -0.87      1.88 o 
   5   2   1       67.44       71.59      4.88 o 
   6   2   1       50.92       64.78      9.48 o 
   7   2   1       32.77       29.33      9.00 o 
   0   3   1     1022.93      958.61      8.03 o 
   1   3   1     2249.48     2288.71     15.38 o 
   2   3   1       40.22       42.18      1.75 o 
   3   3   1      115.73      113.80      2.79 o 
   4   3   1       60.96       64.32      4.98 o 
   5   3   1       41.68       36.96      5.94 o 
   6   3   1       32.19       30.14      5.65 o 
   7   3   1        9.80        8.92      4.91 o 
   0   4   1       19.08       17.62      1.65 o 
   1   4   1       35.97       36.55      2.18 o 
   2   4   1      796.13      776.28      7.57 o 
   3   4   1      222.61      217.11      3.57 o 
   4   4   1       56.88       49.27      3.62 o 
   5   4   1      282.60      275.15     14.58 o 
   6   4   1       14.76       20.67      5.34 o 
   7   4   1        3.01        3.09      4.96 o 
   0   5   1      459.18      463.77      6.69 o 
   1   5   1       87.92       82.14      1.99 o 
   2   5   1        1.31        0.16      1.20 o 
   3   5   1       42.57       40.09      2.01 o 
   4   5   1      122.47      112.47      4.43 o 
   5   5   1      272.61      286.73     16.66 o 
   6   5   1        1.70       -0.15      4.09 o 
   7   5   1        1.27       -1.47      5.79 o 
   0   6   1      230.01      210.05      3.83 o 
   1   6   1      302.70      322.40      3.85 o 
   2   6   1      855.25      923.98     10.72 o 
   3   6   1        0.09       -0.70      1.80 o 
   4   6   1        8.10        4.16      2.43 o 
   5   6   1       84.45      104.00      9.68 o 
   6   6   1        0.85        0.49      4.52 o 
   0   7   1        0.22       -0.30      1.27 o 
   1   7   1      298.94      306.59      3.97 o 
   2   7   1      551.36      525.84      8.05 o 
   3   7   1       76.80       79.33      4.02 o 
   4   7   1       19.95       16.23      3.22 o 
   5   7   1       13.62       10.28      3.77 o 
   6   7   1       31.26       31.49      6.03 o 
   0   8   1      105.09      111.94      3.24 o 
   1   8   1       95.29       87.60      2.53 o 
   2   8   1      130.57      114.71      4.02 o 
   3   8   1       39.70       34.90      3.60 o 
   4   8   1       16.14       18.29      3.43 o 
   5   8   1        0.14       -1.98      3.03 o 
   6   8   1       97.74      111.50     11.85 o 
   0   9   1        1.20        1.64      1.73 o 
   1   9   1       13.71       15.66      2.22 o 
   2   9   1        0.94       -1.47      1.98 o 
   3   9   1       48.17       47.97      4.09 o 
   4   9   1       38.37       42.61      4.29 o 
   5   9   1        2.33        0.43      3.18 o 
   6   9   1       92.42      129.46     12.76 o 
   0  10   1       42.66       55.58      6.60 o 
   1  10   1        1.17       -2.54      2.01 o 
   2  10   1       20.91       15.36      2.98 o 
   3  10   1        8.45        5.77      2.90 o 
   4  10   1        0.82       -1.55      2.78 o 
   5  10   1        0.55       -3.52      3.03 o 
   0  11   1      124.18      102.52      6.26 o 
   1  11   1        4.51       -0.18      2.97 o 
   2  11   1       35.15       37.12      4.11 o 
   3  11   1        1.17       -3.08      2.69 o 
   4  11   1        1.02       -3.89      2.90 o 
   5  11   1        1.10       -3.09      3.16 o 
   0  12   1        2.86        1.15      4.58 o 
   1  12   1        0.20       -1.96      2.73 o 
   2  12   1       10.63        6.75      3.09 o 
   3  12   1       17.87       13.08      3.76 o 
   4  12   1        0.72       -2.30      3.12 o 
   5  12   1        0.01       -0.58      3.83 o 
   0  13   1        1.66       -5.72      3.96 o 
   1  13   1       66.29       86.73      6.85 o 
   2  13   1        6.62        7.55      3.61 o 
   3  13   1        9.20        9.30      3.37 o 
   4  13   1        7.86        9.89      3.77 o 
   0  14   1        0.01       -5.15      4.45 o 
   1  14   1       41.87       43.86      5.82 o 
   2  14   1       19.03       17.05      4.44 o 
   3  14   1        0.02       -5.03      3.35 o 
   0  15   1        3.16       -1.05      5.85 o 
   1  15   1       64.80       96.61      7.81 o 
   2  15   1       17.60        9.76      4.69 o 
   0  16   1        0.76       -1.75      5.77 o 
   0   0   2        8.02        3.96      1.73 o 
   1   0   2        9.63       11.07      1.48 o 
   2   0   2        2.48        3.94      2.00 o 
   3   0   2        0.32       -3.20      2.13 o 
   4   0   2        8.16        4.65      3.66 o 
   5   0   2        0.69       -4.35      2.90 o 
   6   0   2       11.88        4.40      4.44 o 
   7   0   2        0.06       -7.39      5.88 o 
   0   1   2     9633.43     8655.31     58.14 o 
   1   1   2      105.36      103.40      1.68 o 
   2   1   2      244.72      244.67      3.96 o 
   3   1   2      779.91      822.76     15.10 o 
   4   1   2       61.22       64.96      4.07 o 
   5   1   2        0.89       -3.29      2.19 o 
   6   1   2       24.01       14.19      3.93 o 
   7   1   2        1.99       -0.95      5.28 o 
   0   2   2      482.00      481.58      4.95 o 
   1   2   2     4776.88     4600.13     21.55 o 
   2   2   2      103.87       95.87      1.92 o 
   3   2   2       47.17       58.60      2.94 o 
   4   2   2      159.91      159.48      4.13 o 
   5   2   2        5.95        0.74      2.35 o 
   6   2   2      113.39      108.12      8.87 o 
   7   2   2        1.23       -1.00      5.16 o 
   0   3   2     1818.24     1807.41     14.29 o 
   1   3   2     9602.85     9251.29     47.17 o 
   2   3   2       19.43       32.68      1.72 o 
   3   3   2       10.67        8.80      1.33 o 
   4   3   2       20.28       23.04      3.04 o 
   5   3   2       22.27       16.67      3.75 o 
   6   3   2      164.22      197.34     20.54 o 
   7   3   2       12.63        9.92      5.99 o 
   0   4   2       22.62       24.28      1.80 o 
   1   4   2      488.86      474.98      3.99 o 
   2   4   2      859.01      884.25      7.70 o 
   3   4   2      324.05      294.71      4.95 o 
   4   4   2       78.57       85.09      3.28 o 
   5   4   2      176.76      169.29     10.25 o 
   6   4   2       30.61       31.59      6.73 o 
   7   4   2        1.90       -4.70      5.21 o 
   0   5   2      275.70      268.49      4.39 o 
   1   5   2       62.46       60.07      1.50 o 
   2   5   2      629.86      737.45      6.84 o 
   3   5   2       56.77       56.54      3.34 o 
   4   5   2        6.80        6.04      2.36 o 
   5   5   2      253.05      233.83      8.86 o 
   6   5   2        6.21        3.70      4.37 o 
   7   5   2        0.64       -0.48      5.53 o 
   0   6   2       85.20       76.26      2.62 o 
   1   6   2      100.03      116.32      2.08 o 
   2   6   2      407.20      450.18      5.91 o 
   3   6   2      147.75      150.97      4.90 o 
   4   6   2        8.34        7.08      2.48 o 
   5   6   2        2.86        1.37      4.03 o 
   6   6   2        2.97       -0.13      4.60 o 
   0   7   2        3.18        2.47      1.60 o 
   1   7   2      328.88      354.45      3.94 o 
   2   7   2       63.31       71.77      3.96 o 
   3   7   2       41.59       43.83      3.56 o 
   4   7   2       93.74       98.07      5.32 o 
   5   7   2       59.53       66.93      9.51 o 
   6   7   2        7.77       -1.81      4.68 o 
   0   8   2      153.31      145.31      3.95 o 
   1   8   2        0.23       -1.75      1.16 o 
   2   8   2      277.16      272.46      6.00 o 
   3   8   2       70.46       86.40      4.58 o 
   4   8   2       88.83       95.93      5.39 o 
   5   8   2        7.49        3.59      3.40 o 
   6   8   2       23.09       16.67      5.92 o 
   0   9   2       38.48       37.93      4.40 o 
   1   9   2        9.36        4.88      1.81 o 
   2   9   2       41.65       35.05      3.36 o 
   3   9   2      136.18      116.48      5.71 o 
   4   9   2       13.87        8.69      2.96 o 
   5   9   2        1.37       -0.28      3.36 o 
   6   9   2        3.27        1.18      5.03 o 
   0  10   2        1.28       -2.84      2.87 o 
   1  10   2        4.09        3.11      1.89 o 
   2  10   2        5.84        5.59      2.49 o 
   3  10   2       42.04       49.11      4.09 o 
   4  10   2        1.11       -2.29      2.59 o 
   5  10   2       16.24       16.81      4.29 o 
   0  11   2       25.46       25.90      5.96 o 
   1  11   2        7.40        3.27      2.32 o 
   2  11   2       64.81       69.65      4.87 o 
   3  11   2        8.76        3.17      2.75 o 
   4  11   2        0.37       -3.97      2.65 o 
   5  11   2        0.29       -5.45      3.63 o 
   0  12   2      102.08      130.61      9.58 o 
   1  12   2        8.33        5.16      3.13 o 
   2  12   2       13.03       16.25      3.06 o 
   3  12   2       12.56        9.00      3.17 o 
   4  12   2        5.30        3.34      3.19 o 
   0  13   2       15.63       19.67      6.28 o 
   1  13   2       82.77       93.97      8.42 o 
   2  13   2       21.28       23.52      4.26 o 
   3  13   2       12.43        8.55      3.20 o 
   4  13   2       16.48       16.66      4.25 o 
   0  14   2        6.06       -1.59      6.85 o 
   1  14   2       33.36       26.48      5.08 o 
   2  14   2        5.75        2.79      3.71 o 
   3  14   2        0.17       -2.70      3.69 o 
   0  15   2        1.22       -4.52      5.46 o 
   1  15   2       22.64       22.57      5.23 o 
   2  15   2       40.51       34.33      5.93 o 
   0  16   2        0.50        2.43      6.44 o 
   1   0   3     4700.45     4639.18     56.48 o 
   2   0   3      999.93     1039.23     11.58 o 
   3   0   3     1885.66     2051.24     37.58 o 
   4   0   3        1.70        0.09      2.81 o 
   5   0   3        1.78       -4.41      2.94 o 
   6   0   3       54.56       37.76     12.14 o 
   7   0   3       27.36       38.70     15.55 o 
   0   1   3     1338.56     1313.86     10.69 o 
   1   1   3     7403.74     7072.74     49.61 o 
   2   1   3      712.07      748.45      8.17 o 
   3   1   3     1171.53     1222.56     10.18 o 
   4   1   3       62.66       72.63      4.79 o 
   5   1   3       15.42       12.84      3.20 o 
   6   1   3       21.29       26.36      4.86 o 
   7   1   3       21.48       18.62      7.39 o 
   0   2   3     1109.08     1121.84     10.71 o 
   1   2   3    11873.65    11149.28     67.61 o 
   2   2   3      386.96      369.53      3.92 o 
   3   2   3      176.13      157.27      3.15 o 
   4   2   3       72.90       78.52      3.01 o 
   5   2   3       11.41        7.70      2.42 o 
   6   2   3       38.01       47.21      6.05 o 
   7   2   3       10.69        8.59      6.77 o 
   0   3   3      209.66      196.02      3.35 o 
   1   3   3     4547.53     4513.15     22.78 o 
   2   3   3      176.22      199.61      2.93 o 
   3   3   3       52.88       59.09      2.28 o 
   4   3   3       26.06       26.21      2.23 o 
   5   3   3      130.08      134.80      5.18 o 
   6   3   3       82.10      103.19     21.01 o 
   7   3   3       11.03        5.59      7.01 o 
   0   4   3       16.56       11.69      1.52 o 
   1   4   3     3121.87     3132.54     15.97 o 
   2   4   3      495.58      538.33      5.73 o 
   3   4   3       77.56       82.44      2.34 o 
   4   4   3       60.45       62.86      3.34 o 
   5   4   3       18.99       17.15      4.86 o 
   6   4   3       62.15       82.39     11.42 o 
   7   4   3        1.21       -1.52      5.59 o 
   0   5   3      115.23      134.09      3.19 o 
   1   5   3      856.91      942.51      6.51 o 
   2   5   3      389.57      408.33      4.73 o 
   3   5   3       63.76       63.54      2.53 o 
   4   5   3       49.53       58.97      5.30 o 
   5   5   3      191.14      185.40      9.74 o 
   6   5   3       25.37       30.24      8.04 o 
   7   5   3        4.79        5.87      6.42 o 
   0   6   3        8.82        4.72      1.56 o 
   1   6   3       81.82       79.92      1.83 o 
   2   6   3      403.42      429.20     10.27 o 
   3   6   3       19.06       15.83      2.48 o 
   4   6   3      148.08      141.41      4.73 o 
   5   6   3      174.85      182.03     11.48 o 
   6   6   3        7.01        2.79      4.86 o 
   0   7   3        0.23       -1.56      1.39 o 
   1   7   3      147.35      138.29      2.41 o 
   2   7   3      273.36      262.58      5.37 o 
   3   7   3      116.44      116.79      3.97 o 
   4   7   3      335.63      325.94      8.01 o 
   5   7   3       60.85       80.25      7.57 o 
   6   7   3        3.42       -4.94      4.77 o 
   0   8   3      241.25      231.70      4.99 o 
   1   8   3       55.05       58.07      3.30 o 
   2   8   3       11.57        8.73      2.01 o 
   3   8   3       13.26       11.69      2.55 o 
   4   8   3      317.23      304.56      7.02 o 
   5   8   3       14.16       15.11      5.00 o 
   6   8   3       10.32       10.66      5.52 o 
   0   9   3      240.15      219.38      5.18 o 
   1   9   3       42.01       35.85      2.72 o 
   2   9   3        7.06        4.64      2.04 o 
   3   9   3       49.81       45.92      3.85 o 
   4   9   3      123.43      111.53      5.59 o 
   5   9   3        2.12        2.87      3.83 o 
   6   9   3       22.03       14.29      6.10 o 
   0  10   3      922.24      909.48     16.11 o 
   1  10   3        9.35        6.83      2.13 o 
   2  10   3        3.08       -0.04      2.01 o 
   3  10   3       27.18       30.61      3.89 o 
   4  10   3       39.37       35.00      4.11 o 
   5  10   3        5.84       -0.85      4.03 o 
   0  11   3      519.55      544.12     43.94 o 
   1  11   3        4.28        3.04      2.28 o 
   2  11   3        1.66       -3.12      2.08 o 
   3  11   3        1.51       -2.63      2.34 o 
   4  11   3       22.80       12.52      3.75 o 
   5  11   3        3.55        1.52      4.89 o 
   0  12   3      714.14      759.50     32.06 o 
   1  12   3       22.91       26.25      4.09 o 
   2  12   3        5.93        5.09      2.90 o 
   3  12   3        3.09       -2.05      2.59 o 
   4  12   3        9.99       10.38      3.38 o 
   0  13   3       37.06       46.05      7.95 o 
   1  13   3        0.30       -3.35      3.40 o 
   2  13   3       43.90       53.45      5.36 o 
   3  13   3        5.35       -1.35      2.84 o 
   4  13   3        2.38        4.45      3.60 o 
   0  14   3       12.81       11.19      6.01 o 
   1  14   3       33.01       48.65      6.94 o 
   2  14   3       39.17       45.15      5.44 o 
   3  14   3        3.89       -3.03      3.67 o 
   0  15   3        4.45       -5.94      5.10 o 
   1  15   3        5.89        4.26      4.37 o 
   2  15   3        7.52       10.60      4.88 o 
   0   0   4     2861.89     2643.83     45.11 o 
   1   0   4       76.25       82.14      3.16 o 
   2   0   4     1335.06     1328.29     23.22 o 
   3   0   4      662.81      786.74     11.11 o 
   4   0   4       10.35        6.18      2.48 o 
   5   0   4       15.51       14.50      3.36 o 
   6   0   4        8.81       -0.05      3.44 o 
   7   0   4      158.94      200.58     29.05 o 
   0   1   4       99.96       92.16      3.17 o 
   1   1   4     3628.67     3627.65     21.04 o 
   2   1   4       51.73       60.28      1.66 o 
   3   1   4      105.50      108.98      2.49 o 
   4   1   4       52.64       57.35      4.07 o 
   5   1   4       21.29       19.09      2.59 o 
   6   1   4       11.35        8.74      2.96 o 
   7   1   4        7.41       14.34      6.40 o 
   0   2   4      279.68      272.53      4.09 o 
   1   2   4     2986.35     3045.18     19.34 o 
   2   2   4      424.29      449.48      4.41 o 
   3   2   4      536.43      530.84     11.15 o 
   4   2   4        8.37        5.29      1.68 o 
   5   2   4        0.29       -1.67      1.76 o 
   6   2   4       37.09       35.09      5.00 o 
   7   2   4        3.59        1.66      6.90 o 
   0   3   4       92.52       76.88      2.33 o 
   1   3   4      354.26      342.34      3.77 o 
   2   3   4        8.13        6.67      1.10 o 
   3   3   4       42.30       54.39      2.07 o 
   4   3   4       30.12       31.48      3.92 o 
   5   3   4       30.98       27.07      5.34 o 
   6   3   4       74.36       89.21     11.71 o 
   7   3   4        1.44        3.68      4.69 o 
   0   4   4        1.83        0.26      1.17 o 
   1   4   4      615.99      624.45      5.25 o 
   2   4   4      515.96      553.04      5.36 o 
   3   4   4      160.53      156.57      3.16 o 
   4   4   4        1.90       -0.02      1.77 o 
   5   4   4       10.39        5.21      4.47 o 
   6   4   4       36.82       57.21      9.53 o 
   7   4   4        5.98       15.00      5.26 o 
   0   5   4      296.86      282.60      4.85 o 
   1   5   4      766.00      809.52      6.46 o 
   2   5   4      238.13      233.80      3.45 o 
   3   5   4       20.74       17.81      2.30 o 
   4   5   4       60.50       61.07      5.53 o 
   5   5   4       75.96       89.01     14.61 o 
   6   5   4       13.04       19.37      5.38 o 
   0   6   4        8.13        5.94      1.68 o 
   1   6   4      115.21      108.47      2.26 o 
   2   6   4      483.25      537.34      5.58 o 
   3   6   4       53.77       56.32      2.98 o 
   4   6   4      124.36      128.75     13.23 o 
   5   6   4       76.02       83.65      8.90 o 
   6   6   4        2.76       -2.84      3.76 o 
   0   7   4        7.08        4.23      1.69 o 
   1   7   4       48.47       57.96      2.24 o 
   2   7   4       12.61       15.13      1.86 o 
   3   7   4        4.22        5.86      2.06 o 
   4   7   4      331.17      320.73     17.05 o 
   5   7   4      106.20      144.10     10.96 o 
   6   7   4        3.80       -2.16      3.81 o 
   0   8   4      103.00       99.17      3.48 o 
   1   8   4       29.51       27.75      2.07 o 
   2   8   4        2.32        2.07      1.72 o 
   3   8   4      267.78      257.91      5.51 o 
   4   8   4       25.84       18.23      3.40 o 
   5   8   4       51.68       63.72      6.16 o 
   6   8   4       17.83       13.04      4.82 o 
   0   9   4      495.97      523.36     12.59 o 
   1   9   4       33.63       26.45      2.74 o 
   2   9   4       13.24       11.83      2.31 o 
   3   9   4        2.57        1.91      2.22 o 
   4   9   4        8.74        3.80      2.94 o 
   5   9   4        1.13        3.29      3.58 o 
   6   9   4        2.34       -0.32      4.04 o 
   0  10   4       14.38       16.68      4.94 o 
   1  10   4       10.87        8.94      2.41 o 
   2  10   4       54.99       61.81      3.88 o 
   3  10   4        3.74        1.96      2.46 o 
   4  10   4        7.88        2.40      3.08 o 
   5  10   4        0.83        1.96      3.64 o 
   0  11   4      304.99      313.80     22.09 o 
   1  11   4        0.13       -2.83      2.37 o 
   2  11   4        4.56       -0.38      2.32 o 
   3  11   4        0.01       -3.68      2.45 o 
   4  11   4       49.61       45.67      4.68 o 
   5  11   4        0.79        1.33      3.90 o 
   0  12   4       61.92       67.66      8.62 o 
   1  12   4        4.77        1.24      3.08 o 
   2  12   4        2.40       -0.68      2.55 o 
   3  12   4        4.94        2.82      2.89 o 
   4  12   4       28.36       24.69      4.14 o 
   0  13   4      116.98      124.20      9.97 o 
   1  13   4       10.57        5.98      3.88 o 
   2  13   4       11.45       10.04      3.76 o 
   3  13   4        0.74       -1.67      2.86 o 
   4  13   4        5.80        4.94      3.79 o 
   0  14   4        9.85        8.37      5.88 o 
   1  14   4        1.09       -2.31      3.76 o 
   2  14   4        5.10        3.45      3.89 o 
   3  14   4        1.16       -4.17      3.86 o 
   0  15   4        1.75        4.58      6.24 o 
   1  15   4        6.94        3.50      4.33 o 
   2  15   4       11.02       11.48      4.95 o 
   1   0   5      533.05      537.01     12.04 o 
   2   0   5       14.85       23.55      3.39 o 
   3   0   5      179.21      166.54      3.97 o 
   4   0   5       41.59       48.30      4.24 o 
   5   0   5        1.32       -3.72      2.48 o 
   6   0   5       90.60      106.42      9.53 o 
   7   0   5        6.19        6.28      8.14 o 
   0   1   5       13.63        9.65      1.99 o 
   1   1   5      729.06      701.90      7.80 o 
   2   1   5      481.69      522.88      9.97 o 
   3   1   5       86.18       84.14      2.34 o 
   4   1   5       10.52        6.36      1.81 o 
   5   1   5        0.20       -2.62      1.81 o 
   6   1   5       67.80       69.75      6.03 o 
   7   1   5       61.34       64.55     14.86 o 
   0   2   5      117.07      119.85      2.96 o 
   1   2   5     1085.95     1073.92      8.72 o 
   2   2   5      474.37      463.90      4.82 o 
   3   2   5      448.58      481.53      7.09 o 
   4   2   5       27.17       36.18      3.47 o 
   5   2   5       11.12        4.54      2.43 o 
   6   2   5        3.59       -0.34      3.32 o 
   7   2   5        5.21        2.77      4.56 o 
   0   3   5      102.15       87.16      2.66 o 
   1   3   5      397.06      365.53      4.11 o 
   2   3   5      681.88      697.18      6.54 o 
   3   3   5      161.24      157.57      3.55 o 
   4   3   5        6.75        2.72      1.95 o 
   5   3   5       28.12       27.36      3.66 o 
   6   3   5       25.31       34.24      6.05 o 
   7   3   5        1.91        0.03      4.41 o 
   0   4   5      283.97      308.37      5.12 o 
   1   4   5       73.64       86.72      2.19 o 
   2   4   5     1971.74     1946.43     16.64 o 
   3   4   5      255.33      247.44      6.16 o 
   4   4   5      161.81      154.21      4.59 o 
   5   4   5       15.47       15.30      3.75 o 
   6   4   5        2.83        1.60      3.78 o 
   7   4   5        0.16        0.84      4.89 o 
   0   5   5      390.34      394.20      6.19 o 
   1   5   5      491.39      521.58      5.52 o 
   2   5   5     1326.86     1332.18      9.87 o 
   3   5   5        4.11        4.62      1.48 o 
   4   5   5       45.48       53.46      5.51 o 
   5   5   5       37.78       45.32      7.83 o 
   6   5   5       18.80       16.10      4.48 o 
   0   6   5       93.71       75.08      2.89 o 
   1   6   5      217.47      237.48      3.44 o 
   2   6   5      191.65      214.75      3.55 o 
   3   6   5        8.37        7.24      1.83 o 
   4   6   5      160.41      155.00      6.05 o 
   5   6   5       32.25       30.42      4.76 o 
   6   6   5        3.44       -2.07      3.87 o 
   0   7   5        4.76        5.07      1.80 o 
   1   7   5       35.07       34.98      2.03 o 
   2   7   5       68.64       68.06      2.91 o 
   3   7   5       11.08        9.25      2.20 o 
   4   7   5       36.93       36.62      4.45 o 
   5   7   5      148.95      170.75      8.75 o 
   6   7   5       21.08       16.88      4.96 o 
   0   8   5       18.04       17.06      2.67 o 
   1   8   5      188.59      169.46      3.20 o 
   2   8   5        5.89        6.82      2.01 o 
   3   8   5       30.38       24.89      2.94 o 
   4   8   5       52.67       52.97      5.04 o 
   5   8   5       37.97       43.93      5.51 o 
   6   8   5        2.87       -5.87      3.91 o 
   0   9   5       82.06       92.92      3.66 o 
   1   9   5      217.68      204.15      4.91 o 
   2   9   5        1.64        0.44      1.88 o 
   3   9   5      144.23      147.30      4.64 o 
   4   9   5       12.35        9.02      3.41 o 
   5   9   5       11.89       11.24      4.33 o 
   0  10   5       81.04       94.04      6.92 o 
   1  10   5      115.04      112.49      4.12 o 
   2  10   5        5.69        6.61      2.56 o 
   3  10   5       96.29      124.48      7.74 o 
   4  10   5       31.11       34.63      4.74 o 
   5  10   5        2.28       -0.07      3.75 o 
   0  11   5      114.10      124.04      8.57 o 
   1  11   5       53.06       62.76      4.62 o 
   2  11   5        1.84       -2.23      2.38 o 
   3  11   5       50.60       53.00      4.16 o 
   4  11   5       15.62       15.55      4.18 o 
   5  11   5        7.44        7.07      4.60 o 
   0  12   5       24.77       24.97      7.59 o 
   1  12   5       20.57       18.12      3.89 o 
   2  12   5        8.65        7.43      3.27 o 
   3  12   5        5.42        0.49      2.73 o 
   4  12   5        2.71        2.06      3.94 o 
   0  13   5      135.47      135.28     11.68 o 
   1  13   5       17.04       15.49      4.55 o 
   2  13   5        8.54        5.44      3.61 o 
   3  13   5        2.56        0.80      3.46 o 
   4  13   5        0.36       -0.23      4.05 o 
   0  14   5        5.64        5.21      5.72 o 
   1  14   5        7.62       -0.20      3.79 o 
   2  14   5        2.46        0.65      4.14 o 
   3  14   5        0.11       -5.43      3.62 o 
   0  15   5        2.22       -8.02      5.34 o 
   1  15   5        2.10       -0.15      4.16 o 
   0   0   6      327.95      336.32     11.43 o 
   1   0   6       71.21       58.11      8.01 o 
   2   0   6        0.55       -1.15      1.94 o 
   3   0   6        3.32        2.95      3.10 o 
   4   0   6        0.00       -1.77      2.84 o 
   5   0   6        0.03       -2.32      3.15 o 
   6   0   6        0.00       -3.27      3.19 o 
   7   0   6        4.07        1.08      7.17 o 
   0   1   6     4058.11     3970.98     44.45 o 
   1   1   6       82.48       70.37      2.03 o 
   2   1   6      485.20      509.65      8.92 o 
   3   1   6        7.62        6.99      2.01 o 
   4   1   6        1.44       -2.77      1.85 o 
   5   1   6        3.56        1.69      2.28 o 
   6   1   6        9.37        6.94      3.22 o 
   7   1   6       61.12       64.50      7.52 o 
   0   2   6      599.37      578.48      8.11 o 
   1   2   6      840.14      873.31      7.82 o 
   2   2   6      465.67      510.77      5.21 o 
   3   2   6      111.88      105.34      3.57 o 
   4   2   6       13.25       14.13      2.66 o 
   5   2   6       11.28        5.37      2.57 o 
   6   2   6        2.72       -0.20      3.22 o 
   7   2   6       22.15       19.47      5.30 o 
   0   3   6     2488.77     2587.15     21.32 o 
   1   3   6      263.72      260.92      4.14 o 
   2   3   6      127.22      121.52      3.12 o 
   3   3   6      200.18      186.40      4.01 o 
   4   3   6      186.75      165.08      4.47 o 
   5   3   6        8.58        5.44      2.93 o 
   6   3   6        2.85       -1.47      3.70 o 
   7   3   6        2.05       -2.67      4.38 o 
   0   4   6      256.67      268.38      6.34 o 
   1   4   6      212.27      235.62      3.57 o 
   2   4   6     2223.26     2277.94     24.35 o 
   3   4   6      371.01      383.91      6.27 o 
   4   4   6      308.80      307.28      5.72 o 
   5   4   6       17.62       12.44      3.84 o 
   6   4   6        5.49        3.59      4.33 o 
   0   5   6       86.22       93.51      3.18 o 
   1   5   6       83.48       82.81      2.17 o 
   2   5   6      743.49      698.27      7.11 o 
   3   5   6       68.58       77.53      3.55 o 
   4   5   6      241.42      251.62     10.82 o 
   5   5   6       14.28       15.80      4.02 o 
   6   5   6       11.76       11.14      4.28 o 
   0   6   6       45.65       35.95      2.85 o 
   1   6   6      110.12      109.82      2.49 o 
   2   6   6      148.96      153.50      3.33 o 
   3   6   6       27.36       25.28      2.68 o 
   4   6   6        2.68       -0.38      3.24 o 
   5   6   6       11.41        9.61      3.79 o 
   6   6   6       11.31        7.56      4.35 o 
   0   7   6        1.11       -2.08      1.64 o 
   1   7   6        7.90        7.53      1.43 o 
   2   7   6        9.54        9.14      1.97 o 
   3   7   6      134.69      134.13      5.20 o 
   4   7   6       32.83       34.06      4.81 o 
   5   7   6      131.13      154.67      8.59 o 
   6   7   6       16.39       16.08      5.88 o 
   0   8   6      136.85      135.68      4.23 o 
   1   8   6      502.18      491.34      5.93 o 
   2   8   6        3.06        2.51      2.12 o 
   3   8   6      130.97      130.79      4.93 o 
   4   8   6        7.12        4.38      3.98 o 
   5   8   6        5.40        7.48      4.01 o 
   6   8   6        4.16       -1.86      4.37 o 
   0   9   6        7.15        5.18      2.45 o 
   1   9   6      212.20      189.25      4.99 o 
   2   9   6       22.73       23.84      3.10 o 
   3   9   6      142.10      137.82      7.95 o 
   4   9   6        3.20       -4.11      3.01 o 
   5   9   6       21.29       16.11      4.69 o 
   0  10   6       21.94       20.34      4.31 o 
   1  10   6      121.76      118.06      4.18 o 
   2  10   6       54.62       52.49      4.11 o 
   3  10   6       82.80       98.58      6.18 o 
   4  10   6       44.17       46.12      5.17 o 
   5  10   6        6.64        9.28      4.44 o 
   0  11   6        4.37        6.71      5.18 o 
   1  11   6      154.97      145.70      5.05 o 
   2  11   6       24.85       20.82      3.58 o 
   3  11   6      107.26      122.69      6.89 o 
   4  11   6        7.49        6.76      3.95 o 
   0  12   6       82.03       92.29      9.89 o 
   1  12   6       54.34       58.09      6.02 o 
   2  12   6       10.52        6.83      3.31 o 
   3  12   6        3.77        6.64      3.63 o 
   4  12   6        3.01       -0.42      3.74 o 
   0  13   6       13.04        9.59      9.62 o 
   1  13   6        4.53        4.27      3.91 o 
   2  13   6        1.39        0.31      3.55 o 
   3  13   6        2.76       -4.06      3.81 o 
   0  14   6        0.55       -4.64      4.88 o 
   1  14   6       12.65        6.35      4.34 o 
   2  14   6        5.20        2.72      4.27 o 
   0  15   6        2.75       -0.24      5.77 o 
   1  15   6        0.42        2.83      5.67 o 
   1   0   7       46.87       51.09      4.05 o 
   2   0   7      391.73      402.91      9.02 o 
   3   0   7       21.18       23.73      3.88 o 
   4   0   7      285.98      320.19     14.40 o 
   5   0   7        2.94       -1.67      3.78 o 
   6   0   7        9.74        4.01      4.76 o 
   7   0   7       25.09       26.73     23.08 o 
   0   1   7      470.38      467.20     10.63 o 
   1   1   7      191.71      187.53      3.42 o 
   2   1   7      314.17      317.10      5.62 o 
   3   1   7       23.79       20.86      2.62 o 
   4   1   7       69.99       82.10      4.87 o 
   5   1   7       12.31        7.20      3.32 o 
   6   1   7        1.09       -1.09      3.31 o 
   0   2   7        1.52        1.60      1.74 o 
   1   2   7      311.86      303.02      4.80 o 
   2   2   7      830.10      821.41      8.22 o 
   3   2   7       12.04       12.76      2.30 o 
   4   2   7       42.81       47.69      5.03 o 
   5   2   7       48.01       44.43      5.33 o 
   6   2   7        3.83        0.49      4.06 o 
   0   3   7     1898.55     2051.94     18.34 o 
   1   3   7      490.90      495.77      6.13 o 
   2   3   7     1092.10     1119.41     10.28 o 
   3   3   7       67.82       65.71      3.65 o 
   4   3   7      102.80      110.61      5.51 o 
   5   3   7       40.45       45.58      5.11 o 
   6   3   7        5.25        4.86      4.12 o 
   0   4   7       13.23       12.01      2.05 o 
   1   4   7        7.20        7.49      1.43 o 
   2   4   7      488.65      479.90      5.92 o 
   3   4   7       63.71       68.18      3.33 o 
   4   4   7      200.90      193.60      5.82 o 
   5   4   7       14.54        9.36      3.69 o 
   6   4   7       14.37        7.90      4.26 o 
   0   5   7        6.02        5.70      1.85 o 
   1   5   7       93.01       96.22      2.40 o 
   2   5   7      342.18      344.16      4.92 o 
   3   5   7        1.89        2.12      2.13 o 
   4   5   7      170.06      171.02      6.58 o 
   5   5   7       16.46       15.37      4.20 o 
   6   5   7        8.69        6.62      4.19 o 
   0   6   7        3.08        2.93      1.86 o 
   1   6   7       35.16       32.59      2.07 o 
   2   6   7        7.17        3.39      1.58 o 
   3   6   7       29.14       24.70      3.99 o 
   4   6   7      116.89      137.67      7.00 o 
   5   6   7       10.91        9.47      3.98 o 
   6   6   7       34.03       41.60      6.03 o 
   0   7   7       35.56       37.03      3.24 o 
   1   7   7       17.49       16.86      1.84 o 
   2   7   7       49.70       41.93      3.01 o 
   3   7   7       32.74       32.60      3.95 o 
   4   7   7        9.76        9.14      3.84 o 
   5   7   7        6.86        9.67      4.04 o 
   6   7   7        6.69        2.02      4.44 o 
   0   8   7        9.03        3.72      2.17 o 
   1   8   7       23.17       24.58      2.16 o 
   2   8   7       29.72       28.61      3.17 o 
   3   8   7      371.63      368.32      8.29 o 
   4   8   7       32.74       38.04      6.02 o 
   5   8   7       20.04       17.66      4.58 o 
   0   9   7        3.36        0.42      2.11 o 
   1   9   7      160.82      157.33      5.09 o 
   2   9   7       40.25       44.94      3.76 o 
   3   9   7       82.76      104.80      6.71 o 
   4   9   7       11.71       10.18      4.29 o 
   5   9   7       10.44        6.84      4.37 o 
   0  10   7      108.21      106.70      6.10 o 
   1  10   7      249.15      236.91      5.73 o 
   2  10   7        1.08       -0.55      2.38 o 
   3  10   7       77.19       88.52      6.03 o 
   4  10   7       10.91        5.46      4.20 o 
   5  10   7        0.43       -4.32      4.21 o 
   0  11   7       22.77       20.53      6.20 o 
   1  11   7       82.03      102.72      5.58 o 
   2  11   7        1.94        0.13      2.70 o 
   3  11   7       18.06       19.09      4.15 o 
   4  11   7        3.62        0.11      4.03 o 
   0  12   7        2.40        0.56      4.96 o 
   1  12   7       13.95       16.78      3.91 o 
   2  12   7        8.40        9.77      3.41 o 
   3  12   7       17.98       13.65      4.02 o 
   4  12   7        1.74        0.15      4.53 o 
   0  13   7        1.43       -0.25      5.47 o 
   1  13   7        2.32        1.44      3.80 o 
   2  13   7        7.93        5.36      3.64 o 
   3  13   7        5.15        2.20      5.01 o 
   0  14   7        2.00       -0.64      5.83 o 
   1  14   7        1.23       -1.08      4.02 o 
   2  14   7        4.56        5.30      4.31 o 
   0  15   7        1.28       -2.01      5.82 o 
   0   0   8        2.42       -2.07      2.98 o 
   1   0   8      791.86      781.82     17.39 o 
   2   0   8       73.21       73.40      4.87 o 
   3   0   8       26.79       28.11      4.71 o 
   4   0   8      128.35      135.77      7.17 o 
   5   0   8       24.02       20.15      5.12 o 
   6   0   8        0.19       -5.29      4.55 o 
   0   1   8       96.78       91.36      5.07 o 
   1   1   8      103.10      104.86      3.01 o 
   2   1   8        1.31       -1.20      1.51 o 
   3   1   8      156.56      143.10      4.38 o 
   4   1   8       47.89       50.32      4.24 o 
   5   1   8       34.15       34.51      4.15 o 
   6   1   8        5.46        1.54      3.55 o 
   0   2   8     1349.29     1413.66     17.20 o 
   1   2   8      176.37      171.40      3.82 o 
   2   2   8       21.72       21.91      2.46 o 
   3   2   8      206.99      199.00      6.59 o 
   4   2   8       13.20       10.61      2.82 o 
   5   2   8       10.37        4.16      2.95 o 
   6   2   8        6.77        6.96      4.43 o 
   0   3   8      421.71      440.01      8.32 o 
   1   3   8       63.63       56.98      3.40 o 
   2   3   8      215.47      214.61      4.21 o 
   3   3   8       12.91       15.74      2.68 o 
   4   3   8       50.54       53.69      4.30 o 
   5   3   8       16.75        6.36      3.44 o 
   6   3   8        2.51        0.23      4.95 o 
   0   4   8      696.03      708.74      9.48 o 
   1   4   8      462.41      455.55      5.54 o 
   2   4   8      123.66      115.50      3.01 o 
   3   4   8       17.93       20.71      3.06 o 
   4   4   8      192.11      189.90      6.69 o 
   5   4   8       21.46       18.05      5.12 o 
   6   4   8        8.73        6.02      5.92 o 
   0   5   8       69.93       66.27      3.84 o 
   1   5   8       95.33      107.76      2.84 o 
   2   5   8       65.10       69.76      3.21 o 
   3   5   8       18.13       17.97      3.05 o 
   4   5   8      115.74      139.38      9.27 o 
   5   5   8        4.93        2.32      4.27 o 
   6   5   8        4.17        2.01      4.96 o 
   0   6   8        8.49        8.30      2.22 o 
   1   6   8       37.80       45.34      2.47 o 
   2   6   8       41.27       43.72      2.77 o 
   3   6   8      203.22      196.62      6.50 o 
   4   6   8      118.76      157.34     14.04 o 
   5   6   8        0.94       -0.11      4.47 o 
   6   6   8       10.04       10.71      5.54 o 
   0   7   8       49.01       45.91      3.60 o 
   1   7   8        8.89        7.61      1.66 o 
   2   7   8      263.46      240.46      5.01 o 
   3   7   8      233.07      233.81      9.30 o 
   4   7   8       24.44       22.87      5.41 o 
   5   7   8       19.36       14.76      5.65 o 
   6   7   8        1.59       -7.74      5.16 o 
   0   8   8        3.20       -0.37      2.06 o 
   1   8   8        8.40        7.46      1.82 o 
   2   8   8       58.14       60.17      4.10 o 
   3   8   8      131.81      150.05      7.36 o 
   4   8   8        5.36        3.70      4.31 o 
   5   8   8       19.53        8.97      5.23 o 
   0   9   8        5.74        3.57      2.57 o 
   1   9   8       40.53       49.33      3.78 o 
   2   9   8       28.87       28.69      3.91 o 
   3   9   8       76.65       91.84      7.06 o 
   4   9   8        1.40       -2.17      4.13 o 
   5   9   8        2.49        2.85      4.91 o 
   0  10   8        0.06       -3.92      2.64 o 
   1  10   8      221.25      220.01      5.62 o 
   2  10   8        2.84        1.66      2.71 o 
   3  10   8       51.89       57.47      6.09 o 
   4  10   8       19.97       14.37      4.97 o 
   0  11   8        4.20        5.25      5.76 o 
   1  11   8       11.25       14.52      3.37 o 
   2  11   8       25.63       33.92      4.93 o 
   3  11   8        0.24       -0.69      3.71 o 
   4  11   8        3.52        1.22      4.14 o 
   0  12   8        0.24        2.93      5.25 o 
   1  12   8       50.15       45.44      5.62 o 
   2  12   8       41.83       39.32      4.99 o 
   3  12   8        1.00       -5.71      3.81 o 
   0  13   8        5.33       -4.78      4.99 o 
   1  13   8        0.03       -4.16      3.64 o 
   2  13   8       11.26        8.62      4.40 o 
   3  13   8        5.16        3.35      5.63 o 
   0  14   8        9.85        4.26      6.35 o 
   1  14   8        1.39       -3.10      3.77 o 
   2  14   8       20.32       18.83      6.02 o 
   1   0   9       49.03       65.43      7.69 o 
   2   0   9        0.12       -1.04      2.22 o 
   3   0   9       15.63       10.78      3.81 o 
   4   0   9       29.26       39.30     11.98 o 
   5   0   9        0.40       -2.82      3.66 o 
   6   0   9        2.33       -4.65      4.78 o 
   0   1   9        7.37        5.48      3.14 o 
   1   1   9      213.41      194.31      4.22 o 
   2   1   9       33.99       39.43      3.20 o 
   3   1   9      190.15      193.33      5.25 o 
   4   1   9       70.54       93.46      5.40 o 
   5   1   9       26.13       21.77      5.09 o 
   6   1   9        1.41       -0.97      3.65 o 
   0   2   9       37.77       39.92      4.03 o 
   1   2   9       76.73       87.53      2.99 o 
   2   2   9       38.65       33.30      3.02 o 
   3   2   9      170.74      157.73      4.81 o 
   4   2   9       67.99       82.70      5.22 o 
   5   2   9       42.34       45.77      7.96 o 
   6   2   9        0.34       -1.96      4.08 o 
   0   3   9       38.91       51.49      3.87 o 
   1   3   9      226.44      224.20      4.39 o 
   2   3   9      118.98      121.39      5.01 o 
   3   3   9      185.95      171.58      5.31 o 
   4   3   9       12.61       13.52      3.27 o 
   5   3   9       22.61       19.86      4.34 o 
   6   3   9        1.63        2.71      4.97 o 
   0   4   9        1.03       -0.26      1.75 o 
   1   4   9      248.22      244.51      4.36 o 
   2   4   9       20.20       25.87      2.86 o 
   3   4   9        8.24        6.69      2.63 o 
   4   4   9        0.65       -0.20      2.66 o 
   5   4   9        8.31        8.70      4.70 o 
   6   4   9        6.93        8.95      5.62 o 
   0   5   9      108.10       96.57      3.72 o 
   1   5   9      204.41      227.21      4.17 o 
   2   5   9        7.93       11.42      2.23 o 
   3   5   9       99.28       90.40      4.98 o 
   4   5   9       86.17       90.63      7.41 o 
   5   5   9        0.67       -5.21      3.97 o 
   6   5   9        9.31        6.36      5.61 o 
   0   6   9      224.43      221.29      5.59 o 
   1   6   9       17.69       21.20      2.15 o 
   2   6   9      201.05      213.70      4.69 o 
   3   6   9      285.77      268.91      8.41 o 
   4   6   9        8.23        5.87      4.36 o 
   5   6   9        1.91       -4.48      4.27 o 
   6   6   9       13.00       15.12      5.98 o 
   0   7   9       47.27       48.10      3.87 o 
   1   7   9       37.10       39.35      2.57 o 
   2   7   9      238.05      231.44      6.32 o 
   3   7   9      175.31      166.48     10.28 o 
   4   7   9       25.83       20.79      5.36 o 
   5   7   9        1.70       -5.09      4.45 o 
   0   8   9        0.31       -0.07      2.31 o 
   1   8   9       11.01       12.78      2.13 o 
   2   8   9      245.02      245.72      6.65 o 
   3   8   9       29.83       35.29      5.11 o 
   4   8   9        5.29        3.82      4.58 o 
   5   8   9        1.89       -3.17      4.78 o 
   0   9   9        1.85       -3.50      2.33 o 
   1   9   9        3.94        2.42      2.48 o 
   2   9   9       70.50       80.28      5.37 o 
   3   9   9        7.15        4.90      3.91 o 
   4   9   9       10.76        8.74      4.92 o 
   5   9   9        9.37        8.07      5.51 o 
   0  10   9        3.57        0.72      2.90 o 
   1  10   9        9.39        6.26      2.72 o 
   2  10   9       21.16       23.98      3.92 o 
   3  10   9        3.99        3.62      3.86 o 
   4  10   9       14.01        9.86      5.24 o 
   0  11   9        5.49       -2.83      4.49 o 
   1  11   9        2.85        1.01      2.84 o 
   2  11   9      102.95      105.81      8.15 o 
   3  11   9        7.06        4.22      4.18 o 
   4  11   9        2.96       -0.72      4.23 o 
   0  12   9        0.00       -6.47      4.83 o 
   1  12   9        1.00        3.73      3.84 o 
   2  12   9       52.77       51.16      8.44 o 
   3  12   9        0.59       -2.41      3.86 o 
   0  13   9        5.47       -1.18      5.85 o 
   1  13   9        2.96        5.53      4.40 o 
   2  13   9       18.72       21.33      6.33 o 
   0  14   9        0.55       -0.47      9.52 o 
   1  14   9        0.12       -0.32      4.34 o 
   0   0  10      164.31      169.66     10.75 o 
   1   0  10      208.73      197.62      8.37 o 
   2   0  10        6.78        0.77      2.77 o 
   3   0  10       16.00       12.57      4.17 o 
   4   0  10        0.91        1.18      3.73 o 
   5   0  10        0.78       -0.09      4.07 o 
   6   0  10        0.03       -4.39      4.38 o 
   0   1  10      460.36      449.82     12.33 o 
   1   1  10      922.58      895.94     10.32 o 
   2   1  10        1.28       -1.30      1.86 o 
   3   1  10      252.04      227.53      5.90 o 
   4   1  10       42.04       41.80      4.23 o 
   5   1  10        2.39       -2.69      2.87 o 
   6   1  10        0.06       -3.53      3.62 o 
   0   2  10       44.70       47.10      4.53 o 
   1   2  10       86.42       82.47      3.21 o 
   2   2  10       11.19       10.04      2.69 o 
   3   2  10      330.23      307.80      7.86 o 
   4   2  10       23.69       18.23      3.33 o 
   5   2  10        2.21       -2.09      2.92 o 
   6   2  10        0.87        3.16      4.61 o 
   0   3  10       65.15       79.24      4.54 o 
   1   3  10       93.66       83.12      3.02 o 
   2   3  10       66.32       75.45      4.44 o 
   3   3  10      426.43      442.36      9.79 o 
   4   3  10        4.59        2.45      2.77 o 
   5   3  10       10.81        6.28      4.33 o 
   6   3  10        3.02       -5.17      4.96 o 
   0   4  10        9.52        9.12      2.72 o 
   1   4  10      138.85      131.25      4.12 o 
   2   4  10        1.66       -2.86      1.91 o 
   3   4  10      118.75      131.20      6.39 o 
   4   4  10       39.97       45.59      4.16 o 
   5   4  10       37.95       46.72      6.80 o 
   6   4  10        6.92        6.78      5.48 o 
   0   5  10        2.53       -1.22      1.92 o 
   1   5  10       53.65       60.21      3.23 o 
   2   5  10       30.24       32.64      3.50 o 
   3   5  10      224.09      216.65      6.15 o 
   4   5  10       39.91       27.16      4.90 o 
   5   5  10        0.11       -6.00      4.22 o 
   0   6  10        0.19        0.54      2.18 o 
   1   6  10        2.58        1.34      1.79 o 
   2   6  10       92.13       94.73      4.64 o 
   3   6  10      112.07      115.48      7.54 o 
   4   6  10        7.37        3.20      4.32 o 
   5   6  10       13.08       14.81      5.65 o 
   0   7  10       52.97       61.86      4.50 o 
   1   7  10       24.75       21.05      2.49 o 
   2   7  10      210.38      216.99      6.25 o 
   3   7  10       42.40       43.55      6.06 o 
   4   7  10       11.75        4.27      4.59 o 
   5   7  10        0.57       -1.40      4.74 o 
   0   8  10      132.43      133.14      4.91 o 
   1   8  10       18.22       20.79      2.72 o 
   2   8  10       29.62       38.30      4.89 o 
   3   8  10       16.60       15.17      4.74 o 
   4   8  10       10.79        5.26      6.05 o 
   5   8  10        0.09       -3.26      4.68 o 
   0   9  10        3.11       -0.17      2.66 o 
   1   9  10        1.80       -0.07      2.41 o 
   2   9  10      151.78      149.81      7.19 o 
   3   9  10        6.33        1.67      3.79 o 
   4   9  10       29.26       19.84      5.74 o 
   0  10  10        8.20        0.22      3.13 o 
   1  10  10        1.32       -3.58      2.39 o 
   2  10  10       32.79       33.62      5.06 o 
   3  10  10        4.35        1.51      3.95 o 
   4  10  10       17.07       16.06      5.82 o 
   0  11  10        0.11       -1.44      4.55 o 
   1  11  10       26.45       29.54      4.50 o 
   2  11  10      120.88      128.39      9.01 o 
   3  11  10        5.33        2.98      4.27 o 
   0  12  10       11.71        8.41      5.88 o 
   1  12  10       23.16       23.32      5.72 o 
   2  12  10        6.65        5.76      4.65 o 
   3  12  10        0.21       -1.58      4.11 o 
   0  13  10        9.04       10.23      6.91 o 
   1  13  10        5.32        1.42      4.74 o 
   2  13  10       41.98       49.34      8.02 o 
   1   0  11      264.55      264.32     10.10 o 
   2   0  11      230.46      218.51      7.86 o 
   3   0  11        0.00       -4.77      3.18 o 
   4   0  11        7.91        4.19      4.10 o 
   5   0  11       24.73       25.29      6.13 o 
   6   0  11        2.72        2.47      5.02 o 
   0   1  11        3.39        4.97      3.42 o 
   1   1  11       36.20       41.84      3.74 o 
   2   1  11       85.11       79.53      4.45 o 
   3   1  11       17.88       15.03      3.17 o 
   4   1  11        0.19       -0.85      3.15 o 
   5   1  11        9.17        1.44      3.31 o 
   6   1  11        9.00        4.84      4.22 o 
   0   2  11        6.41        5.21      2.81 o 
   1   2  11       63.32       81.54      4.10 o 
   2   2  11       30.63       37.10      4.05 o 
   3   2  11      139.47      133.06      5.14 o 
   4   2  11        0.85       -2.39      2.74 o 
   5   2  11       24.32       24.74      4.18 o 
   6   2  11        4.35       -0.23      4.74 o 
   0   3  11        2.14        1.01      2.68 o 
   1   3  11       82.65       82.50      3.72 o 
   2   3  11       16.93       10.42      3.07 o 
   3   3  11      224.04      221.88      9.07 o 
   4   3  11       25.36       23.09      4.09 o 
   5   3  11        5.43        8.62      4.69 o 
   0   4  11        0.97        0.06      2.28 o 
   1   4  11        9.88        5.30      2.06 o 
   2   4  11        4.78        0.45      2.41 o 
   3   4  11       27.41       25.07      3.81 o 
   4   4  11       28.83       17.48      3.90 o 
   5   4  11        2.63        2.30      4.71 o 
   0   5  11       13.01       15.10      4.20 o 
   1   5  11       12.69        8.40      2.21 o 
   2   5  11       18.39       16.82      3.13 o 
   3   5  11      123.19      131.19      6.96 o 
   4   5  11       17.64       11.60      4.11 o 
   5   5  11       14.57       15.61      5.76 o 
   0   6  11      188.12      174.26      5.61 o 
   1   6  11        8.36        4.19      2.17 o 
   2   6  11       28.41       27.24      3.69 o 
   3   6  11      102.09      106.42      8.82 o 
   4   6  11       30.27       20.09      5.37 o 
   5   6  11        2.45       -4.25      4.88 o 
   0   7  11       12.76        7.68      3.29 o 
   1   7  11       30.59       28.06      2.96 o 
   2   7  11       22.09       23.06      4.10 o 
   3   7  11        9.66        6.74      4.38 o 
   4   7  11       15.27       13.03      5.33 o 
   5   7  11        4.51        4.43      5.15 o 
   0   8  11       12.04        5.25      2.89 o 
   1   8  11       14.20       10.17      2.71 o 
   2   8  11       70.82       75.13      6.11 o 
   3   8  11        1.42       -2.53      4.07 o 
   4   8  11        9.21        7.83      5.08 o 
   0   9  11       20.82       24.79      3.88 o 
   1   9  11        5.97        2.08      2.69 o 
   2   9  11       14.03        6.72      3.72 o 
   3   9  11        1.07       -3.47      4.15 o 
   4   9  11       58.07       71.70      7.93 o 
   0  10  11       19.28       26.98      5.19 o 
   1  10  11       10.93        7.37      3.21 o 
   2  10  11       37.19       39.62      5.34 o 
   3  10  11        3.08       -2.73      3.95 o 
   4  10  11       15.40        8.57      5.40 o 
   0  11  11        0.64        2.86      5.59 o 
   1  11  11        2.83        3.07      3.32 o 
   2  11  11       24.26       25.22      4.96 o 
   3  11  11        5.06        2.58      4.41 o 
   0  12  11        2.94        1.86      6.47 o 
   1  12  11        3.05       -0.87      4.55 o 
   2  12  11        9.45        7.11      5.02 o 
   0  13  11        0.45        0.30      6.52 o 
   0   0  12        0.03        0.87      5.07 o 
   1   0  12        0.03       -2.56      3.67 o 
   2   0  12      652.49      674.53     14.72 o 
   3   0  12        2.41       -2.25      3.48 o 
   4   0  12        7.86       11.31      5.02 o 
   5   0  12       32.64       32.55      6.47 o 
   0   1  12        0.55       -4.69      3.13 o 
   1   1  12       26.77       28.32      4.23 o 
   2   1  12       65.74       75.58      5.34 o 
   3   1  12        1.82       -0.35      2.57 o 
   4   1  12       41.54       39.23      4.64 o 
   5   1  12       17.45       18.46      4.10 o 
   0   2  12       20.68       13.36      3.59 o 
   1   2  12        8.06       10.52      2.62 o 
   2   2  12        6.18        4.32      2.89 o 
   3   2  12        2.60       -3.39      2.44 o 
   4   2  12        5.77        2.16      3.20 o 
   5   2  12       11.58       15.04      4.10 o 
   0   3  12        5.05        3.84      3.21 o 
   1   3  12       36.50       43.78      5.61 o 
   2   3  12      108.34      100.49      4.94 o 
   3   3  12       59.88       67.87      6.74 o 
   4   3  12        0.54       -4.17      2.78 o 
   5   3  12       10.06        7.82      4.62 o 
   0   4  12      110.19       96.32      5.73 o 
   1   4  12       21.02       15.90      2.94 o 
   2   4  12       23.59       24.17      3.50 o 
   3   4  12       85.99      107.07      6.14 o 
   4   4  12        3.29        2.65      3.38 o 
   5   4  12        0.48       -6.55      4.36 o 
   0   5  12       19.55       21.47      3.82 o 
   1   5  12       26.12       25.33      4.00 o 
   2   5  12       30.68       35.53      3.96 o 
   3   5  12       53.47       61.75      5.06 o 
   4   5  12        7.40        1.40      3.64 o 
   5   5  12        1.34       -3.80      4.92 o 
   0   6  12      195.16      182.28      6.27 o 
   1   6  12       12.86       12.14      2.89 o 
   2   6  12        0.62       -3.64      2.43 o 
   3   6  12      120.36      119.73      7.00 o 
   4   6  12        0.73       -3.88      4.28 o 
   5   6  12        0.31       -5.27      4.83 o 
   0   7  12      154.52      146.55      5.32 o 
   1   7  12       39.83       42.75      4.08 o 
   2   7  12        1.52       -2.86      3.08 o 
   3   7  12       10.63       10.31      4.76 o 
   4   7  12       30.23       23.73      7.93 o 
   0   8  12       19.99       25.51      3.79 o 
   1   8  12       24.22       20.47      3.48 o 
   2   8  12        5.87       -0.46      3.76 o 
   3   8  12        9.32        7.29      4.35 o 
   4   8  12       42.83       46.82      7.15 o 
   0   9  12        9.60        8.66      3.26 o 
   1   9  12       23.71       19.29      4.25 o 
   2   9  12       21.19       19.35      4.54 o 
   3   9  12        3.25        0.87      4.28 o 
   4   9  12       38.82       35.81      6.97 o 
   0  10  12        0.53       -2.42      4.34 o 
   1  10  12        1.80       -4.68      3.12 o 
   2  10  12       15.33        5.73      3.98 o 
   3  10  12        1.25       -2.34      4.53 o 
   0  11  12        1.81       -2.15      5.72 o 
   1  11  12       26.71       27.29      5.09 o 
   2  11  12        0.21       -0.17      4.08 o 
   0  12  12        1.25       -5.18      6.47 o 
   1  12  12        3.00        4.86      6.76 o 
   1   0  13       13.91       13.35      5.22 o 
   2   0  13      184.89      200.44     10.40 o 
   3   0  13        3.03       -0.28      4.63 o 
   4   0  13        7.86       -1.06      4.54 o 
   5   0  13       11.61       11.39      5.57 o 
   0   1  13        3.00        0.40      3.11 o 
   1   1  13       10.80       14.11      3.65 o 
   2   1  13      706.66      712.57     12.27 o 
   3   1  13       19.51       13.40      3.42 o 
   4   1  13        4.49        4.96      3.24 o 
   5   1  13        7.05        5.25      3.71 o 
   0   2  13       57.53       53.38      7.37 o 
   1   2  13       18.79       19.12      3.53 o 
   2   2  13      151.44      143.43      5.62 o 
   3   2  13        3.43        5.09      3.37 o 
   4   2  13        1.12       -1.37      3.01 o 
   5   2  13        4.12       -0.33      3.52 o 
   0   3  13        4.73       -0.42      3.07 o 
   1   3  13       12.78        6.55      2.77 o 
   2   3  13       44.46       57.74      4.72 o 
   3   3  13        1.01        4.73      3.73 o 
   4   3  13       52.97       53.13      5.38 o 
   5   3  13        1.56       -2.48      4.28 o 
   0   4  13        4.53        2.11      3.29 o 
   1   4  13        1.28        0.55      2.42 o 
   2   4  13       18.22       17.77      3.46 o 
   3   4  13       49.09       59.87      5.11 o 
   4   4  13        4.32        4.22      3.68 o 
   5   4  13        2.53       -1.44      5.27 o 
   0   5  13       85.67       96.50      7.14 o 
   1   5  13       10.03        6.65      2.84 o 
   2   5  13        4.09        0.66      2.75 o 
   3   5  13       73.89       89.78      6.02 o 
   4   5  13        4.82        0.39      3.92 o 
   0   6  13        1.44        2.51      3.15 o 
   1   6  13       35.43       33.88      4.28 o 
   2   6  13       18.26       21.68      3.59 o 
   3   6  13       80.61       91.11      7.00 o 
   4   6  13       23.30       21.14      5.80 o 
   0   7  13       19.92       22.14      4.14 o 
   1   7  13       44.33       43.06      4.18 o 
   2   7  13        0.32       -4.43      2.99 o 
   3   7  13       45.57       44.85      8.08 o 
   4   7  13       22.74       15.14      6.39 o 
   0   8  13        7.93        4.47      3.32 o 
   1   8  13       18.11       10.13      3.49 o 
   2   8  13        2.97       -5.42      3.61 o 
   3   8  13       20.16       12.54      5.05 o 
   4   8  13       10.66       12.91      5.77 o 
   0   9  13        2.06       -0.73      3.78 o 
   1   9  13        3.01       -0.70      3.43 o 
   2   9  13        4.95        3.22      4.12 o 
   3   9  13        6.94        6.19      4.94 o 
   0  10  13        0.63       -6.87      4.58 o 
   1  10  13        5.13        0.06      3.59 o 
   2  10  13        1.24       -1.17      4.24 o 
   0  11  13        6.65       14.03      8.23 o 
   1  11  13       15.34        8.07      4.63 o 
   0   0  14       17.50       11.28      7.69 o 
   1   0  14       20.82       23.76      6.64 o 
   2   0  14       41.19       45.54      7.84 o 
   3   0  14        4.00       -0.22      4.05 o 
   4   0  14        3.96       -1.94      4.26 o 
   5   0  14        0.44       -1.65      4.88 o 
   0   1  14       13.81       12.58      5.48 o 
   1   1  14        5.89        3.65      3.52 o 
   2   1  14       74.90       88.56      6.26 o 
   3   1  14        3.26       -0.29      3.19 o 
   4   1  14        6.89        5.51      3.68 o 
   5   1  14        1.14       -5.28      3.52 o 
   0   2  14        4.67        1.46      4.45 o 
   1   2  14       80.99      105.45     12.10 o 
   2   2  14       29.17       28.49      4.27 o 
   3   2  14        6.81       -0.08      3.32 o 
   4   2  14       20.62       15.06      4.51 o 
   5   2  14        1.75       -3.27      3.61 o 
   0   3  14        1.40       -5.23      4.04 o 
   1   3  14       24.72       34.79      4.30 o 
   2   3  14        2.05        1.12      2.79 o 
   3   3  14        8.02        5.80      3.39 o 
   4   3  14       38.86       49.99      5.59 o 
   0   4  14        5.29        6.45      7.09 o 
   1   4  14       11.23        6.77      2.98 o 
   2   4  14        1.98       -1.57      2.69 o 
   3   4  14        7.62        2.82      3.28 o 
   4   4  14        7.50        4.01      4.15 o 
   0   5  14       40.88       37.98     12.23 o 
   1   5  14        3.91        2.03      2.78 o 
   2   5  14        0.42       -0.78      2.80 o 
   3   5  14       44.93       49.56      5.89 o 
   4   5  14        5.29        4.08      4.30 o 
   0   6  14        0.02       -5.61      4.18 o 
   1   6  14       12.65       12.09      3.21 o 
   2   6  14        4.63       -0.74      2.90 o 
   3   6  14       13.63       10.33      4.22 o 
   4   6  14       22.82       14.12      5.77 o 
   0   7  14        0.09       -5.62      4.17 o 
   1   7  14        3.07       -1.31      2.82 o 
   2   7  14        1.99       -0.91      3.26 o 
   3   7  14       15.06       13.64      5.15 o 
   0   8  14        0.46       -5.54      3.70 o 
   1   8  14       35.76       23.30      4.22 o 
   2   8  14        0.45       -5.59      3.73 o 
   3   8  14        1.11       -3.85      4.39 o 
   0   9  14        0.77       -5.94      4.91 o 
   1   9  14       26.48       19.10      4.76 o 
   2   9  14        4.14        6.83      4.45 o 
   1  10  14       25.15       23.85      5.34 o 
   2  10  14        1.99        1.54      4.65 o 
   1   0  15       11.84       10.65      5.79 o 
   2   0  15       42.58       34.55      7.66 o 
   3   0  15       16.82       17.18      5.61 o 
   4   0  15        9.80       12.89      5.78 o 
   0   1  15        1.02       -3.53      4.46 o 
   1   1  15       63.87       72.82      6.56 o 
   2   1  15       56.80       48.81      6.00 o 
   3   1  15        1.62        0.49      3.41 o 
   4   1  15        3.85        0.48      3.54 o 
   0   2  15        1.16       -0.62      4.63 o 
   1   2  15       82.65      113.87      7.05 o 
   2   2  15       16.45       14.62      3.55 o 
   3   2  15        2.56       -1.84      3.36 o 
   4   2  15       42.01       57.25      6.36 o 
   0   3  15       54.44       51.14      8.15 o 
   1   3  15       78.87       74.85      5.84 o 
   2   3  15        4.79       -0.67      2.92 o 
   3   3  15       14.80        6.62      3.57 o 
   4   3  15       25.36       23.07      4.69 o 
   0   4  15       15.03        9.77      5.53 o 
   1   4  15       35.73       41.91      4.79 o 
   2   4  15        0.48       -3.50      2.86 o 
   3   4  15        1.18       -3.45      3.10 o 
   4   4  15       18.25       16.56      5.28 o 
   0   5  15      108.34      123.91     20.07 o 
   1   5  15        8.99        6.59      3.34 o 
   2   5  15        4.41       -3.02      3.00 o 
   3   5  15        4.29        2.12      3.58 o 
   4   5  15        5.96        4.98      5.61 o 
   0   6  15       39.09       24.15      6.92 o 
   1   6  15        0.24       -3.13      2.92 o 
   2   6  15        1.10       -4.28      2.85 o 
   3   6  15       24.75       18.75      4.94 o 
   0   7  15       20.86       24.85      6.73 o 
   1   7  15       25.85       25.43      4.01 o 
   2   7  15        0.58        1.43      3.67 o 
   3   7  15        3.67       -3.20      4.57 o 
   0   8  15        0.78        2.79      5.84 o 
   1   8  15        6.65        3.68      4.37 o 
   2   8  15        3.25        0.90      4.52 o 
   0   9  15        1.49        1.74      6.87 o 
   1   9  15        2.90       -1.29      4.11 o 
   0   0  16       11.01       12.50      8.40 o 
   1   0  16       63.31       85.00     10.25 o 
   2   0  16       14.30       13.39      6.76 o 
   3   0  16       11.00       16.36      8.61 o 
   4   0  16       13.81        8.83      5.75 o 
   0   1  16        0.16       -3.15      4.47 o 
   1   1  16       48.01       64.84      6.56 o 
   2   1  16        5.20        4.26      4.22 o 
   3   1  16        2.64       -1.60      3.81 o 
   4   1  16        0.69        0.14      4.59 o 
   0   2  16       24.40       22.27      6.81 o 
   1   2  16       60.70       92.74      7.53 o 
   2   2  16        4.39        0.62      3.46 o 
   3   2  16        7.02        6.13      4.16 o 
   0   3  16        0.44       -4.83      7.60 o 
   1   3  16       33.42       38.27      5.53 o 
   2   3  16        5.25       -0.17      3.05 o 
   3   3  16       26.36       29.47      4.79 o 
   0   4  16        3.91        1.33      5.26 o 
   1   4  16        7.87        8.80      4.23 o 
   2   4  16        3.01        2.72      3.36 o 
   3   4  16       31.43       31.90      4.83 o 
   0   5  16       10.12        8.05      6.07 o 
   1   5  16        4.50       -2.42      3.72 o 
   2   5  16        3.65       -2.07      3.21 o 
   3   5  16        9.20       11.66      4.72 o 
   0   6  16        9.36       12.68      6.42 o 
   1   6  16        3.48        1.01      3.50 o 
   2   6  16        2.04        0.32      3.29 o 
   0   7  16       25.74       25.28      7.39 o 
   1   7  16        6.15       -3.24      3.56 o 
   2   7  16        1.20       -5.26      3.51 o 
   0   8  16        0.00        2.74      6.03 o 
   1   8  16        8.26       -3.61      4.16 o 
   1   0  17        6.15        5.99      6.01 o 
   2   0  17        0.02       -4.95      5.57 o 
   3   0  17        0.58       -3.48      6.34 o 
   0   1  17        3.00        2.62      5.70 o 
   1   1  17       58.05       67.79      9.47 o 
   2   1  17        6.23        3.42      4.27 o 
   3   1  17        6.91        3.22      6.24 o 
   0   2  17       14.56       19.90      7.43 o 
   1   2  17       60.84       81.33      7.42 o 
   2   2  17        0.08       -5.04      3.36 o 
   3   2  17        1.56        0.31      3.78 o 
   0   3  17        7.51        4.44      6.10 o 
   1   3  17       24.52       29.37      9.27 o 
   2   3  17        0.12       -1.44      3.58 o 
   3   3  17        5.22       10.70      4.22 o 
   0   4  17        0.97        2.81      6.10 o 
   1   4  17        3.18       -3.14      3.78 o 
   2   4  17        2.80       -2.28      3.71 o 
   0   5  17       74.73       68.72     23.42 o 
   1   5  17        1.46       -4.82      3.89 o 
   2   5  17        1.17       -3.29      3.26 o 
   0   6  17        0.09       -1.23      5.78 o 
   1   6  17        1.51       -3.49      3.84 o 
   0   7  17       19.93       14.24      7.60 o 
   0   0  18        0.41       -0.38      8.43 o 
   1   0  18        0.43       -4.41      8.09 o 
   2   0  18        0.04       -5.79      5.59 o 
   0   1  18        3.94       -1.69      5.56 o 
   1   1  18       13.31       11.11      4.83 o 
   2   1  18        4.99        0.54      4.41 o 
   0   2  18        0.00       -2.32      5.67 o 
   1   2  18        3.09       -0.73      3.94 o 
   2   2  18        0.27       -6.02      4.01 o 
   0   3  18       41.55       42.21      8.79 o 
   1   3  18        9.03        3.40      4.75 o 
   2   3  18        6.21        8.13      4.86 o 
   0   4  18        3.42        5.08      6.11 o 
   1   4  18       15.62       15.21      5.68 o 
   0   5  18       90.90      125.87     13.60 o 
                                                 
